# Supplementary material for: MAGIC-web: a platform for untargeted and targeted N-linked glycoprotein identification
Source: Nucleic Acids Res. 2016 Apr 15;44(Web Server issue):W575–80. doi: 10.1093/nar/gkw254 (PMC4987873; doi:10.1093/nar/gkw254)
Supplement: SUPPLEMENTARY DATA [file supp_gkw254_nar-00283-web-b-2016-File005.zip]

Archive with 3 entries (3 files):
- Supplementary File S3.xlsx
- Supplementary File S1.pdf
- Supplementary File S2.xlsx
