# Supplementary material for: MAGIC-web: a platform for untargeted and targeted N-linked glycoprotein identification
Source: Nucleic Acids Res. 2016 Apr 15;44(Web Server issue):W575–80. doi: 10.1093/nar/gkw254 (PMC4987873; doi:10.1093/nar/gkw254)
Supplement: SUPPLEMENTARY DATA [file supp_gkw254_nar-00283-web-b-2016-File005.zip › Supplementary File S3.xlsx]

## Sheet: MAGIC+_summary_report
Scan# in RED text is the scan that match to the previous finding
Title	Scan#	RT(min)	Accession	Protein	Peptide	PepMod	Pep score	P-value/E-value	GP m/z(charge)	Y0 m/z(charge)	[Score] Composition	Composition[mass]	Y0-H2O m/z(charge)	Y0+Na m/z(charge)	Y1 m/z(charge)	Y1-H2O m/z(charge)	Y1+Na m/z(charge)	Other Detected Y Ions
1119	4862-4864	89.292-89.326	CBPM_HUMAN	Carboxypeptidase M OS=Homo sapiens GN=CPM PE=1 SV=2	K.YGEYYLLLLPGSYII{NVT}VPGHDPHITK.V		21.3834		1219.3731(4+)	3172.1238(1+)	[100]2HexNAc+8Hex	1702.58			3375.1937(1+)			Y2[3578.2585(1+)];
											[30]4HexNAc+1Hex+1dHex+2NeuAc	1702.62
262	1960-1964	38.992-39.061	ITA1_HUMAN	Integrin alpha-1 OS=Homo sapiens GN=ITGA1 PE=1 SV=2	R.{NTT}FNVESTK.K		6.16441		1421.8461(2+)	1140.37(1+)	[60]2HexNAc+8Hex	1702.58			1343.4222(1+)	1325.4134(1+)		Y0-NH3[1123.3638(1+)];Y2[1546.456(1+)];Y2-H2O[1528.4574(1+)];Y1-2H2O[1307.4029(1+)];Y1-3H2O[1289.3863(1+)];
											[50]4HexNAc+1Hex+1dHex+2NeuAc	1702.62
555	2897-2900	55.236-55.287	ITA1_HUMAN	Integrin alpha-1 OS=Homo sapiens GN=ITGA1 PE=1 SV=2	R.SQNDKF{NVS}LTVK.N		3.46691		1061.2866(3+)	1479.5434(1+)	[80]2HexNAc+8Hex	1702.58			1682.5859(1+)	1664.5725(1+)		Y2[1885.6303(1+)];
											[37.5]4HexNAc+1Hex+1dHex+2NeuAc	1702.62
358	2247-2250	43.971-44.022	ITA1_HUMAN	Integrin alpha-1 OS=Homo sapiens GN=ITGA1 PE=1 SV=2	R.Y{NHT}GQVIIYR.M		13.7359		1076.6114(3+)	1363.4864(1+)	[90]2HexNAc+9Hex	1864.63			1566.5336(1+)	1548.523(1+)		Y0-NH3[1346.463(1+)];Y2[1769.5814(1+)];Y0-NH3-H2O[1328.451(1+)];Y2-H2O[1751.571(1+)];Y1-2H2O[1530.5109(1+)];Y1-3H2O[1512.5118(1+)];
											[50]4HexNAc+2Hex+1dHex+2NeuAc	1864.67
360	2255-2258	44.11-44.161	ITA1_HUMAN	Integrin alpha-1 OS=Homo sapiens GN=ITGA1 PE=1 SV=2	R.Y{NHT}GQVIIYR.M		13.2653		1022.6034(3+)	1363.4888(1+)	[88.89]2HexNAc+8Hex	1702.58			1566.5328(1+)	1548.5383(1+)		Y0-NH3[1346.4667(1+)];Y2[1769.5837(1+)];Y0-NH3-H2O[1328.4366(1+)];Y2-H2O[1751.5638(1+)];Y1-2H2O[1530.5152(1+)];Y2-2H2O[1733.5489(1+)];Y1-3H2O[1512.5079(1+)];
											[44.44]4HexNAc+1Hex+1dHex+2NeuAc	1702.62
361	2256-2260	44.127-44.195	ITA1_HUMAN	Integrin alpha-1 OS=Homo sapiens GN=ITGA1 PE=1 SV=2	R.Y{NHT}GQVIIYR.M		15.7262		1085.9429(3+)	1363.4927(1+)					1566.5304(1+)	1548.524(1+)		Y0-NH3[1346.4621(1+)];Y2[1769.5836(1+)];Y0-NH3-H2O[1328.4471(1+)];Y2-H2O[1751.5784(1+)];Y1-2H2O[1530.5277(1+)];Y1-3H2O[1512.5069(1+)];
363	2265-2268	44.283-44.334	ITA1_HUMAN	Integrin alpha-1 OS=Homo sapiens GN=ITGA1 PE=1 SV=2	R.Y{NHT}GQVIIYR.M		7.90249		1031.9344(3+)	1363.4814(1+)					1566.5267(1+)	1548.5154(1+)		Y0-NH3[1346.4591(1+)];Y2[1769.5799(1+)];Y0-NH3-H2O[1328.4638(1+)];Y2-H2O[1751.5657(1+)];Y1-2H2O[1530.5144(1+)];Y1-3H2O[1512.5216(1+)];
715	3428-3431	64.436-64.488	ITA3_HUMAN	Integrin alpha-3 OS=Homo sapiens GN=ITGA3 PE=1 SV=5	R.KLLLSI{NVT}NTR.T		8.97776		1025.3055(3+)	1371.6003(1+)	[80]2HexNAc+8Hex	1702.58			1574.6462(1+)	1556.6403(1+)		Y2[1777.6909(1+)];Y2-H2O[1759.6783(1+)];Y1-2H2O[1538.6282(1+)];Y1-3H2O[1520.6327(1+)];
											[37.5]4HexNAc+1Hex+1dHex+2NeuAc	1702.62
718	3438-3441	64.61-64.661	ITA3_HUMAN	Integrin alpha-3 OS=Homo sapiens GN=ITGA3 PE=1 SV=5	R.KLLLSI{NVT}NTR.T		12.4188		971.297(3+)	1371.6042(1+)	[77.78]2HexNAc+7Hex	1540.53			1574.6502(1+)	1556.649(1+)		Y0-NH3[1354.5932(1+)];Y2[1777.696(1+)];Y2-H2O[1759.6837(1+)];Y1-2H2O[1538.6344(1+)];Y1-3H2O[1520.6299(1+)];
721	3449-3452	64.8-64.851	ITA3_HUMAN	Integrin alpha-3 OS=Homo sapiens GN=ITGA3 PE=1 SV=5	R.KLLLSI{NVT}NTR.T		10.736		917.2887(3+)	1371.6108(1+)	[75]2HexNAc+6Hex	1378.48			1574.6494(1+)	1556.6268(1+)		Y2[1777.6983(1+)];
804	3726-3729	69.6-69.651	ITA3_HUMAN	Integrin alpha-3 OS=Homo sapiens GN=ITGA3 PE=1 SV=5	K.LLLSI{NVT}NTR.T		3.53575		1390.3589(2+)	1243.5365(1+)					1446.5876(1+)			Y2[1649.6249(1+)];Y2-H2O[1631.6055(1+)];
805	3727-3730	69.617-69.669	ITA3_HUMAN	Integrin alpha-3 OS=Homo sapiens GN=ITGA3 PE=1 SV=5	K.LLLSI{NVT}NTR.T		4.97141		1473.4283(2+)	1243.5464(1+)	[50]4HexNAc+1Hex+1dHex+2NeuAc	1702.62			1446.5909(1+)			Y2[1649.6252(1+)];
868	3936-3939	73.239-73.29	ITA3_HUMAN	Integrin alpha-3 OS=Homo sapiens GN=ITGA3 PE=1 SV=5	K.LRPIIIS[M]{NYS}LPLR.M	Oxidation (M);	4.28995		1232.0287(3+)	1801.7332(1+)					2004.7873(1+)	1986.7654(1+)		Y0-NH3[1784.713(1+)];Y2[2207.8392(1+)];Y1-2H2O[1968.7537(1+)];
870	3945-3948	73.395-73.447	ITA3_HUMAN	Integrin alpha-3 OS=Homo sapiens GN=ITGA3 PE=1 SV=5	K.LRPIIIS[M]{NYS}LPLR.M	Oxidation (M);	1.32537		1241.3575(3+)	1801.7241(1+)					2004.7882(1+)	1986.7726(1+)		Y0-NH3[1784.7011(1+)];Y2[2207.8322(1+)];Y1-2H2O[1968.7409(1+)];
962	4238-4242	78.471-78.54	ITA3_HUMAN	Integrin alpha-3 OS=Homo sapiens GN=ITGA3 PE=1 SV=5	K.LRPIIISM{NYS}LPLR.M		10.4896		1217.3639(3+)	1785.7461(1+)	[100]2HexNAc+9Hex	1864.63			1988.7931(1+)	1970.7815(1+)		Y0-NH3[1768.7217(1+)];Y2[2191.8404(1+)];Y1-2H2O[1952.774(1+)];
											[36.36]4HexNAc+2Hex+1dHex+2NeuAc	1864.67
965	4247-4250	78.628-78.679	ITA3_HUMAN	Integrin alpha-3 OS=Homo sapiens GN=ITGA3 PE=1 SV=5	K.LRPIIISM{NYS}LPLR.M		6.8597		1226.6958(3+)	1785.7501(1+)					1988.7921(1+)	1970.7785(1+)		Y0-NH3[1768.7174(1+)];Y2[2191.8407(1+)];Y1-2H2O[1952.7747(1+)];
967	4249-4253	78.662-78.73	ITA3_HUMAN	Integrin alpha-3 OS=Homo sapiens GN=ITGA3 PE=1 SV=5	K.LRPIIISM{NYS}LPLR.M		7.83832		1172.683(3+)	1785.7381(1+)					1988.7905(1+)	1970.774(1+)		Y0-NH3[1768.7071(1+)];Y2[2191.8418(1+)];Y1-2H2O[1952.7754(1+)];
449	2542-2544	49.084-49.118	ITA3_HUMAN	Integrin alpha-3 OS=Homo sapiens GN=ITGA3 PE=1 SV=5	K.{NIT}IVTGAPR.H		21.2756		1291.3649(2+)	1041.4432(1+)	[33.33]2HexNAc+7Hex	1540.53			1244.4926(1+)	1226.4827(1+)		Y2[1447.5346(1+)];Y1-2H2O[1208.4484(1+)];
452	2552-2556	49.257-49.325	ITA3_HUMAN	Integrin alpha-3 OS=Homo sapiens GN=ITGA3 PE=1 SV=5	K.{NIT}IVTGAPR.H		12.1979		1332.3879(2+)	1041.4361(1+)	[55.56]4HexNAc+5Hex	1622.58			1244.488(1+)			Y2[1447.5451(1+)];Y1-2H2O[1208.474(1+)];
454	2561-2564	49.413-49.464	ITA3_HUMAN	Integrin alpha-3 OS=Homo sapiens GN=ITGA3 PE=1 SV=5	K.{NIT}IVTGAPR.H		26.9732		1210.3515(2+)	1041.4373(1+)	[62.5]2HexNAc+6Hex	1378.48			1244.4841(1+)	1226.4778(1+)		Y0-NH3[1024.4157(1+)];Y2[1447.5387(1+)];Y2-H2O[1429.5175(1+)];Y1-2H2O[1208.4717(1+)];Y1-3H2O[1190.4509(1+)];Y1-4H2O[1172.4462(1+)];
459	2574-2578	49.637-49.706	ITA3_HUMAN	Integrin alpha-3 OS=Homo sapiens GN=ITGA3 PE=1 SV=5	K.{NIT}IVTGAPR.H		23.9334		1224.3488(2+)	1041.4378(1+)					1244.4909(1+)	1226.4822(1+)		Y0-NH3[1024.4161(1+)];Y2[1447.5407(1+)];Y1-2H2O[1208.4748(1+)];Y1-3H2O[1190.4552(1+)];Y1-4H2O[1172.4468(1+)];
460	2583-2586	49.794-49.845	ITA3_HUMAN	Integrin alpha-3 OS=Homo sapiens GN=ITGA3 PE=1 SV=5	K.{NIT}IVTGAPR.H		26.8723		1129.3375(2+)	1041.4403(1+)	[42.86]2HexNAc+5Hex	1216.42			1244.4891(1+)	1226.4774(1+)		Y0-NH3[1024.4095(1+)];Y2[1447.5426(1+)];Y1-2H2O[1208.4752(1+)];Y1-3H2O[1190.4553(1+)];Y1-4H2O[1172.4559(1+)];
467	2606-2608	50.192-50.226	ITA3_HUMAN	Integrin alpha-3 OS=Homo sapiens GN=ITGA3 PE=1 SV=5	K.{NIT}IVTGAPR.H		27.4112		1143.3339(2+)	1041.4439(1+)					1244.4948(1+)	1226.4726(1+)		Y2[1447.5447(1+)];Y1-2H2O[1208.4827(1+)];Y1-3H2O[1190.4503(1+)];Y1-4H2O[1172.448(1+)];
476	2635-2638	50.694-50.745	ITA3_HUMAN	Integrin alpha-3 OS=Homo sapiens GN=ITGA3 PE=1 SV=5	K.{NIT}IVTGAPR.H		13.5144		1238.3411(2+)	1041.4408(1+)					1244.4885(1+)			Y2[1447.5251(1+)];Y1-2H2O[1208.4788(1+)];
509	2740-2743	52.515-52.566	ITA3_HUMAN	Integrin alpha-3 OS=Homo sapiens GN=ITGA3 PE=1 SV=5	K.{NIT}IVTGAPR.H		8.47708		985.6043(3+)	1041.4371(1+)	[60]4HexNAc+5Hex+1NeuAc	1913.68			1244.4897(1+)			Y2[1447.5414(1+)];Y1-2H2O[1208.4694(1+)];
832	3815-3817	71.143-71.177	ITA3_HUMAN	Integrin alpha-3 OS=Homo sapiens GN=ITGA3 PE=1 SV=5	R.PPGA[C]QA{NET}IF[C]ELGNPFK.R	2Methylthio (C);	4.33592		1252.014(3+)	2226.7746(1+)					2429.8134(1+)			Y0-NH3[2209.7786(1+)];
579	2977-2980	56.622-56.673	LAMP1_HUMAN	Lysosome-associated membrane glycoprotein 1 OS=Homo sapiens GN=LAMP1 PE=1 SV=3	R.GHTLTL{NFT}R.N		6.51401		900.5748(3+)	1159.439(1+)	[87.5]2HexNAc+7Hex	1540.53			1362.4913(1+)	1344.4685(1+)		Y0-NH3[1142.4124(1+)];Y2[1565.5236(1+)];Y0-NH3-H2O[1124.3997(1+)];Y2-H2O[1547.5143(1+)];Y1-2H2O[1326.4571(1+)];Y1-3H2O[1308.4532(1+)];Y1-4H2O[1290.4442(1+)];
580	2978-2981	56.639-56.69	LAMP1_HUMAN	Lysosome-associated membrane glycoprotein 1 OS=Homo sapiens GN=LAMP1 PE=1 SV=3	R.GHTLTL{NFT}R.N		5.02751		954.5834(3+)	1159.4403(1+)	[80]2HexNAc+8Hex	1702.58			1362.4899(1+)	1344.4676(1+)		Y1-2H2O[663.7371(2+)];Y0-NH3[1142.4126(1+)];Y2[1565.5213(1+)];Y2-H2O[1547.5135(1+)];Y1-2H2O[1326.4606(1+)];Y1-3H2O[1308.4587(1+)];Y1-4H2O[1290.436(1+)];
581	2979-2983	56.656-56.725	LAMP1_HUMAN	Lysosome-associated membrane glycoprotein 1 OS=Homo sapiens GN=LAMP1 PE=1 SV=3	R.GHTLTL{NFT}R.N		5.32544		1350.3674(2+)	1159.4371(1+)	[100]2HexNAc+7Hex	1540.53			1362.4888(1+)	1344.4663(1+)		Y0-NH3[1142.4129(1+)];Y2[1565.5226(1+)];Y2-H2O[1547.5168(1+)];Y1-2H2O[1326.4729(1+)];Y1-3H2O[1308.4524(1+)];
582	2988-2991	56.812-56.864	LAMP1_HUMAN	Lysosome-associated membrane glycoprotein 1 OS=Homo sapiens GN=LAMP1 PE=1 SV=3	R.GHTLTL{NFT}R.N		5.38957		846.5645(3+)	1159.4369(1+)	[62.5]2HexNAc+6Hex	1378.48			1362.4886(1+)	1344.4675(1+)		Y0-NH3[1142.4184(1+)];Y2[1565.5221(1+)];Y0-NH3-H2O[1124.4067(1+)];Y2-H2O[1547.5113(1+)];Y1-3H2O[1308.4538(1+)];
583	2989-2992	56.83-56.881	LAMP1_HUMAN	Lysosome-associated membrane glycoprotein 1 OS=Homo sapiens GN=LAMP1 PE=1 SV=3	R.GHTLTL{NFT}R.N		8.41655		792.555(3+)	1159.432(1+)	[80]2HexNAc+5Hex	1216.42			1362.4906(1+)	1344.468(1+)		Y0-NH3[1142.4152(1+)];Y2[1565.5177(1+)];Y0-NH3-H2O[1124.3999(1+)];Y2-H2O[1547.5245(1+)];Y1-3H2O[1308.4474(1+)];Y1-4H2O[1290.4547(1+)];
584	2990-2994	56.847-56.915	LAMP1_HUMAN	Lysosome-associated membrane glycoprotein 1 OS=Homo sapiens GN=LAMP1 PE=1 SV=3	R.GHTLTL{NFT}R.N		5.42071		1188.3358(2+)	1159.4403(1+)	[100]2HexNAc+5Hex	1216.42			1362.4888(1+)	1344.4663(1+)		Y0-NH3[1142.4167(1+)];Y2[1565.5241(1+)];Y2-H2O[1547.5168(1+)];Y1-2H2O[1326.4617(1+)];Y2-2H2O[1529.4902(1+)];Y1-3H2O[1308.4515(1+)];Y1-4H2O[1290.452(1+)];
585	2999-3002	57.003-57.054	LAMP1_HUMAN	Lysosome-associated membrane glycoprotein 1 OS=Homo sapiens GN=LAMP1 PE=1 SV=3	R.GHTLTL{NFT}R.N		5.60585		909.9042(3+)	1159.4399(1+)			1141.4245(1+)		1362.4898(1+)	1344.4683(1+)		Y1-2H2O[663.7355(2+)];Y0-NH3[1142.4111(1+)];Y2[1565.5208(1+)];Y0-NH3-H2O[1124.3968(1+)];Y2-H2O[1547.515(1+)];Y1-2H2O[1326.4669(1+)];Y1-3H2O[1308.4541(1+)];Y1-4H2O[1290.444(1+)];
586	3000-3003	57.02-57.071	LAMP1_HUMAN	Lysosome-associated membrane glycoprotein 1 OS=Homo sapiens GN=LAMP1 PE=1 SV=3	R.GHTLTL{NFT}R.N		5.8119		914.2468(3+)	1159.4429(1+)	[77.78]3HexNAc+6Hex	1581.56			1362.4892(1+)	1344.4692(1+)		Y0-NH3[1142.4142(1+)];Y2[1565.5213(1+)];Y0-NH3-H2O[1124.4044(1+)];Y2-H2O[1547.5169(1+)];Y1-2H2O[1326.4717(1+)];Y1-3H2O[1308.4509(1+)];Y1-4H2O[1290.4347(1+)];
587	3001-3005	57.037-57.105	LAMP1_HUMAN	Lysosome-associated membrane glycoprotein 1 OS=Homo sapiens GN=LAMP1 PE=1 SV=3	R.GHTLTL{NFT}R.N		4.43429		1364.3616(2+)	1159.4331(1+)					1362.4878(1+)	1344.4702(1+)		Y0-NH3[1142.4007(1+)];Y2[1565.5211(1+)];Y2-H2O[1547.5172(1+)];Y1-2H2O[1326.4748(1+)];Y1-3H2O[1308.448(1+)];
588	3010-3013	57.193-57.244	LAMP1_HUMAN	Lysosome-associated membrane glycoprotein 1 OS=Homo sapiens GN=LAMP1 PE=1 SV=3	R.GHTLTL{NFT}R.N		4.00175		1269.3506(2+)	1159.4363(1+)	[100]2HexNAc+6Hex	1378.48			1362.4888(1+)	1344.4721(1+)		Y0-NH3[1142.4114(1+)];Y2[1565.5186(1+)];Y2-H2O[1547.5059(1+)];Y1-2H2O[1326.4511(1+)];Y1-3H2O[1308.444(1+)];
591	3020-3023	57.366-57.418	LAMP1_HUMAN	Lysosome-associated membrane glycoprotein 1 OS=Homo sapiens GN=LAMP1 PE=1 SV=3	R.GHTLTL{NFT}R.N		6.9045		855.895(3+)	1159.4374(1+)			1141.4309(1+)		1362.4913(1+)	1344.4671(1+)		Y0-NH3[1142.4163(1+)];Y2[1565.5171(1+)];Y0-NH3-H2O[1124.4005(1+)];Y2-H2O[1547.5075(1+)];Y1-2H2O[1326.4629(1+)];Y1-3H2O[1308.4571(1+)];Y1-4H2O[1290.4391(1+)];
592	3021-3025	57.383-57.452	LAMP1_HUMAN	Lysosome-associated membrane glycoprotein 1 OS=Homo sapiens GN=LAMP1 PE=1 SV=3	R.GHTLTL{NFT}R.N		2.9246		919.2355(3+)	1159.4416(1+)					1362.4905(1+)	1344.4686(1+)		Y0-NH3[1142.4149(1+)];Y2[1565.5243(1+)];Y0-NH3-H2O[1124.4056(1+)];Y2-H2O[1547.5075(1+)];Y1-2H2O[1326.4688(1+)];Y1-3H2O[1308.4566(1+)];
593	3022	57.401	LAMP1_HUMAN	Lysosome-associated membrane glycoprotein 1 OS=Homo sapiens GN=LAMP1 PE=1 SV=3	R.GHTLTL{NFT}R.N		6.36128		801.8879(3+)	1159.4359(1+)			1141.4114(1+)		1362.4878(1+)	1344.4659(1+)		Y2[1565.5175(1+)];Y2-H2O[1547.5065(1+)];Y0-2H2O[1123.3745(1+)];Y1-3H2O[1308.4576(1+)];Y0-4H2O[1087.3957(1+)];
594	3030-3033	57.54-57.591	LAMP1_HUMAN	Lysosome-associated membrane glycoprotein 1 OS=Homo sapiens GN=LAMP1 PE=1 SV=3	R.GHTLTL{NFT}R.N		9.70054		738.5468(3+)	1159.4296(1+)	[50]2HexNAc+4Hex	1054.37	1141.4358(1+)		1362.4869(1+)	1344.4637(1+)		Y0-NH3[1142.4137(1+)];Y2[1565.5206(1+)];Y0-NH3-H2O[1124.3979(1+)];Y2-H2O[1547.5126(1+)];Y1-3H2O[1308.4476(1+)];Y1-4H2O[1290.4339(1+)];
595	3031-3035	57.557-57.625	LAMP1_HUMAN	Lysosome-associated membrane glycoprotein 1 OS=Homo sapiens GN=LAMP1 PE=1 SV=3	R.GHTLTL{NFT}R.N		3.51008		1283.348(2+)	1159.4326(1+)					1362.4893(1+)	1344.4731(1+)		Y0-NH3[1142.3959(1+)];Y2[1565.5178(1+)];Y2-H2O[1547.5293(1+)];Y1-2H2O[1326.4629(1+)];Y2-2H2O[1529.4845(1+)];Y1-3H2O[1308.4554(1+)];
596	3032	57.574	LAMP1_HUMAN	Lysosome-associated membrane glycoprotein 1 OS=Homo sapiens GN=LAMP1 PE=1 SV=3	R.GHTLTL{NFT}R.N		11.2017		684.5379(3+)	1159.4259(1+)	[40]2HexNAc+3Hex	892.317			1362.4883(1+)	1344.4769(1+)		Y0-NH3[1142.4014(1+)];
598	3041-3044	57.73-57.781	LAMP1_HUMAN	Lysosome-associated membrane glycoprotein 1 OS=Homo sapiens GN=LAMP1 PE=1 SV=3	R.GHTLTL{NFT}R.N		5.70612		923.5769(3+)	1159.4336(1+)					1362.4906(1+)	1344.4705(1+)		Y0-NH3[1142.4112(1+)];Y2[1565.5199(1+)];Y2-H2O[1547.5193(1+)];Y1-3H2O[1308.4208(1+)];Y1-4H2O[1290.4215(1+)];
600	3051	57.903	LAMP1_HUMAN	Lysosome-associated membrane glycoprotein 1 OS=Homo sapiens GN=LAMP1 PE=1 SV=3	R.GHTLTL{NFT}R.N		2.98697		865.2257(3+)	1159.4281(1+)					1362.4852(1+)	1344.4614(1+)		Y0-NH3[1142.4172(1+)];Y2[1565.5149(1+)];Y1-3H2O[1308.4438(1+)];
601	3052-3055	57.92-57.972	LAMP1_HUMAN	Lysosome-associated membrane glycoprotein 1 OS=Homo sapiens GN=LAMP1 PE=1 SV=3	R.GHTLTL{NFT}R.N		5.71184		1202.3314(2+)	1159.436(1+)					1362.4859(1+)	1344.4733(1+)		Y0-NH3[1142.414(1+)];Y2[1565.5217(1+)];Y2-H2O[1547.5258(1+)];Y1-2H2O[1326.4548(1+)];Y1-3H2O[1308.452(1+)];
602	3053	57.937	LAMP1_HUMAN	Lysosome-associated membrane glycoprotein 1 OS=Homo sapiens GN=LAMP1 PE=1 SV=3	R.GHTLTL{NFT}R.N		4.67594		928.5663(3+)	1159.4251(1+)					1362.4821(1+)	1344.4837(1+)		Y2[1565.5109(1+)];Y0-NH3-H2O[1124.4041(1+)];Y0-3H2O[1105.3263(1+)];Y1-3H2O[1308.4517(1+)];Y1-4H2O[1290.4236(1+)];
605	3062	58.094	LAMP1_HUMAN	Lysosome-associated membrane glycoprotein 1 OS=Homo sapiens GN=LAMP1 PE=1 SV=3	R.GHTLTL{NFT}R.N		8.49251		747.8755(3+)	1159.4335(1+)			1141.3986(1+)		1362.4937(1+)	1344.468(1+)		Y2[1565.5368(1+)];Y0-NH3-H2O[1124.3909(1+)];
406	2390-2394	46.45-46.519	LAMP1_HUMAN	Lysosome-associated membrane glycoprotein 1 OS=Homo sapiens GN=LAMP1 PE=1 SV=3	R.LLNINP{NK.T}		3.68365		1314.3597(2+)	925.3957(1+)	[70]2HexNAc+8Hex	1702.58			1128.4471(1+)	1110.4419(1+)		Y0-NH3[908.3758(1+)];Y2[1331.4971(1+)];Y2-H2O[1313.4794(1+)];Y1-2H2O[1092.4329(1+)];Y1-3H2O[1074.4267(1+)];
408	2399-2402	46.606-46.658	LAMP1_HUMAN	Lysosome-associated membrane glycoprotein 1 OS=Homo sapiens GN=LAMP1 PE=1 SV=3	R.LLNINP{NK.T}		5.69184		1233.3465(2+)	925.3966(1+)	[66.67]2HexNAc+7Hex	1540.53			1128.4489(1+)	1110.4357(1+)		Y0-NH3[908.3713(1+)];Y2[1331.4983(1+)];Y2-H2O[1313.4823(1+)];Y1-2H2O[1092.4319(1+)];Y1-3H2O[1074.4285(1+)];
411	2410-2413	46.797-46.848	LAMP1_HUMAN	Lysosome-associated membrane glycoprotein 1 OS=Homo sapiens GN=LAMP1 PE=1 SV=3	R.LLNINP{NK.T}		8.89926		1152.3311(2+)	925.3967(1+)	[62.5]2HexNAc+6Hex	1378.48			1128.4492(1+)	1110.4368(1+)		Y0-NH3[908.3743(1+)];Y2[1331.4977(1+)];Y2-H2O[1313.4666(1+)];Y1-2H2O[1092.4282(1+)];Y1-3H2O[1074.4202(1+)];
413	2412-2416	46.831-46.899	LAMP1_HUMAN	Lysosome-associated membrane glycoprotein 1 OS=Homo sapiens GN=LAMP1 PE=1 SV=3	R.LLNINP{NK.T}		3.3398		1326.8742(2+)	925.3943(1+)	[80]3HexNAc+6Hex+1dHex	1727.61			1128.4485(1+)	1110.435(1+)		Y0-NH3[908.3659(1+)];Y2[1331.4988(1+)];Y1-2H2O[1092.4226(1+)];Y1-3H2O[1074.4138(1+)];
420	2440-2443	47.317-47.368	LAMP1_HUMAN	Lysosome-associated membrane glycoprotein 1 OS=Homo sapiens GN=LAMP1 PE=1 SV=3	R.LLNINP{NK.T}		5.40514		1245.8562(2+)	925.3988(1+)	[77.78]3HexNAc+5Hex+1dHex	1565.56			1128.4456(1+)	1110.4304(1+)		Y0-NH3[908.3668(1+)];Y2[1331.4958(1+)];Y1-2H2O[1092.4241(1+)];Y1-3H2O[1074.4119(1+)];
421	2441-2444	47.334-47.385	LAMP1_HUMAN	Lysosome-associated membrane glycoprotein 1 OS=Homo sapiens GN=LAMP1 PE=1 SV=3	R.LLNINP{NK.T}		12.0552		1172.8397(2+)	925.3979(1+)	[75]3HexNAc+5Hex	1419.5			1128.4474(1+)	1110.4427(1+)		Y0-NH3[908.3741(1+)];Y2[1331.5012(1+)];Y1-2H2O[1092.4296(1+)];Y1-3H2O[1074.4115(1+)];
423	2451-2454	47.507-47.558	LAMP1_HUMAN	Lysosome-associated membrane glycoprotein 1 OS=Homo sapiens GN=LAMP1 PE=1 SV=3	R.LLNINP{NK.T}		12.9681		1071.3166(2+)	925.3954(1+)					1128.4465(1+)	1110.4311(1+)		Y0-NH3[908.3693(1+)];Y2[1331.4975(1+)];Y1-2H2O[1092.4327(1+)];Y1-3H2O[1074.4146(1+)];
435	2492-2495	48.217-48.268	LAMP1_HUMAN	Lysosome-associated membrane glycoprotein 1 OS=Homo sapiens GN=LAMP1 PE=1 SV=3	R.LLNINP{NK.T}		11.8384		1085.3114(2+)	925.4005(1+)					1128.4489(1+)	1110.435(1+)		Y0-NH3[908.3674(1+)];Y2[1331.4965(1+)];
918	4095-4097	75.994-76.029	LAMP1_HUMAN	Lysosome-associated membrane glycoprotein 1 OS=Homo sapiens GN=LAMP1 PE=1 SV=3	K.{NMT}FDLPSDATVVL{NR.S}		3.07511		1125.0088(3+)	1791.7162(1+)					1994.7594(1+)			Y2[2197.7925(1+)];
663	3253-3256	61.405-61.457	PCYOX_HUMAN	Prenylcysteine oxidase 1 OS=Homo sapiens GN=PCYOX1 PE=1 SV=3	K.GEL{NTS}IFSSR.P		4.97322		1537.8817(2+)	1210.4144(1+)	[72.73]2HexNAc+9Hex	1864.63			1413.461(1+)			Y2[1616.4962(1+)];Y2-H2O[1598.4895(1+)];Y1-2H2O[1377.4341(1+)];
											[50]4HexNAc+2Hex+1dHex+2NeuAc	1864.67
677	3286-3289	61.976-62.028	PCYOX_HUMAN	Prenylcysteine oxidase 1 OS=Homo sapiens GN=PCYOX1 PE=1 SV=3	K.GEL{NTS}IFSSR.P		8.03693		1294.8426(2+)	1210.4217(1+)					1413.4615(1+)			Y2[1616.5181(1+)];
855	3893-3896	72.495-72.546	PCYOX_HUMAN	Prenylcysteine oxidase 1 OS=Homo sapiens GN=PCYOX1 PE=1 SV=3	K.LLHALGGDDFLG[M]L{NR.T}	Oxidation (M);	18.053		1153.9772(3+)	1757.6112(1+)	[87.5]2HexNAc+8Hex	1702.58			1960.6545(1+)	1942.6558(1+)		Y0-NH3[1740.5869(1+)];Y2[2163.7001(1+)];Y1-2H2O[1924.6262(1+)];Y1-3H2O[1906.5914(1+)];
											[50]4HexNAc+1Hex+1dHex+2NeuAc	1702.62
956	4217-4220	78.108-78.159	PCYOX_HUMAN	Prenylcysteine oxidase 1 OS=Homo sapiens GN=PCYOX1 PE=1 SV=3	K.LLHALGGDDFLGML{NR.T}		24.3668		1148.6475(3+)	1741.614(1+)	[88.89]2HexNAc+8Hex	1702.58			1944.6635(1+)	1926.6522(1+)		Y0-NH3[1724.5929(1+)];Y2[2147.7123(1+)];Y2-H2O[2129.7055(1+)];Y1-2H2O[1908.6385(1+)];Y1-3H2O[1890.649(1+)];
											[44.44]4HexNAc+1Hex+1dHex+2NeuAc	1702.62
957	4218-4222	78.125-78.193	PCYOX_HUMAN	Prenylcysteine oxidase 1 OS=Homo sapiens GN=PCYOX1 PE=1 SV=3	K.LLHALGGDDFLGML{NR.T}		9.92381		1202.6582(3+)	1741.6384(1+)	[71.43]4HexNAc+2Hex+1dHex+2NeuAc	1864.67			1944.6612(1+)			Y2[2147.7149(1+)];
959	4227-4230	78.281-78.332	PCYOX_HUMAN	Prenylcysteine oxidase 1 OS=Homo sapiens GN=PCYOX1 PE=1 SV=3	K.LLHALGGDDFLGML{NR.T}		16.6349		1157.9766(3+)	1741.6194(1+)					1944.6636(1+)	1926.6565(1+)		Y0-NH3[1724.582(1+)];Y2[2147.7108(1+)];Y2-H2O[2129.7012(1+)];Y1-2H2O[1908.6411(1+)];Y1-3H2O[1890.6412(1+)];
1187	5438-5440	99.284-99.318	PCYOX_HUMAN	Prenylcysteine oxidase 1 OS=Homo sapiens GN=PCYOX1 PE=1 SV=3	K.MS{NIT}FLNFDPPIEEFHQYYQHIVTTLVK.G		2.09443		1226.3633(4+)	3524.1731(1+)	[75]2HexNAc+6Hex	1378.48			3727.2296(1+)	3709.1997(1+)		Y2[3930.2849(1+)];
1188	5456-5457	99.596-99.613	PCYOX_HUMAN	Prenylcysteine oxidase 1 OS=Homo sapiens GN=PCYOX1 PE=1 SV=3	K.MS{NIT}FLNFDPPIEEFH[Q]YYQHIVTTLVK.G	Deamidated (NQ);	0.972555		1233.3633(4+)	3524.1682(1+)					3727.2464(1+)			Y2[3930.2868(1+)];

## Sheet: MAGIC+_b_y_ions
Title	Scan#	RT(min)	Accession	Protein	Peptide	PepMod	Pep score	GP m/z(charge)	Y0 m/z(charge)	Y1 m/z(charge)	b-ions(1+)	y-ions(1+)	b-ions(2+)	y-ions(2+)	Total b-&y-ions
1119	4862-4864	89.292-89.326	CBPM_HUMAN	Carboxypeptidase M OS=Homo sapiens GN=CPM PE=1 SV=2	K.YGEYYLLLLPGSYII{NVT}VPGHDPHITK.V		21.3834	1219.3731(4+)	3172.1238(1+)	3375.1937(1+)	5;6;7;8;9	5;9			7
262	1960-1964	38.992-39.061	ITA1_HUMAN	Integrin alpha-1 OS=Homo sapiens GN=ITGA1 PE=1 SV=2	R.{NTT}FNVESTK.K		6.16441	1421.8461(2+)	1140.37(1+)	1343.4222(1+)	4;6	4;6;7;8			6
555	2897-2900	55.236-55.287	ITA1_HUMAN	Integrin alpha-1 OS=Homo sapiens GN=ITGA1 PE=1 SV=2	R.SQNDKF{NVS}LTVK.N		3.46691	1061.2866(3+)	1479.5434(1+)	1682.5859(1+)	4	5;6	5	5	5
358	2247-2250	43.971-44.022	ITA1_HUMAN	Integrin alpha-1 OS=Homo sapiens GN=ITGA1 PE=1 SV=2	R.Y{NHT}GQVIIYR.M		13.7359	1076.6114(3+)	1363.4864(1+)	1566.5336(1+)		1;2;3;4;5;7;9;10	5		9
360	2255-2258	44.11-44.161	ITA1_HUMAN	Integrin alpha-1 OS=Homo sapiens GN=ITGA1 PE=1 SV=2	R.Y{NHT}GQVIIYR.M		13.2653	1022.6034(3+)	1363.4888(1+)	1566.5328(1+)		1;2;3;4;5;7;9	5		8
361	2256-2260	44.127-44.195	ITA1_HUMAN	Integrin alpha-1 OS=Homo sapiens GN=ITGA1 PE=1 SV=2	R.Y{NHT}GQVIIYR.M		15.7262	1085.9429(3+)	1363.4927(1+)	1566.5304(1+)		2;3;4;5;7;9			6
363	2265-2268	44.283-44.334	ITA1_HUMAN	Integrin alpha-1 OS=Homo sapiens GN=ITGA1 PE=1 SV=2	R.Y{NHT}GQVIIYR.M		7.90249	1031.9344(3+)	1363.4814(1+)	1566.5267(1+)		2;3;4;9			4
715	3428-3431	64.436-64.488	ITA3_HUMAN	Integrin alpha-3 OS=Homo sapiens GN=ITGA3 PE=1 SV=5	R.KLLLSI{NVT}NTR.T		8.97776	1025.3055(3+)	1371.6003(1+)	1574.6462(1+)	3;4;5;6	3;4;5			7
718	3438-3441	64.61-64.661	ITA3_HUMAN	Integrin alpha-3 OS=Homo sapiens GN=ITGA3 PE=1 SV=5	R.KLLLSI{NVT}NTR.T		12.4188	971.297(3+)	1371.6042(1+)	1574.6502(1+)	2;3;4;5;6	3;4;5			8
721	3449-3452	64.8-64.851	ITA3_HUMAN	Integrin alpha-3 OS=Homo sapiens GN=ITGA3 PE=1 SV=5	R.KLLLSI{NVT}NTR.T		10.736	917.2887(3+)	1371.6108(1+)	1574.6494(1+)	4	3;4;5			4
804	3726-3729	69.6-69.651	ITA3_HUMAN	Integrin alpha-3 OS=Homo sapiens GN=ITGA3 PE=1 SV=5	K.LLLSI{NVT}NTR.T		3.53575	1390.3589(2+)	1243.5365(1+)	1446.5876(1+)		4;5		7	3
805	3727-3730	69.617-69.669	ITA3_HUMAN	Integrin alpha-3 OS=Homo sapiens GN=ITGA3 PE=1 SV=5	K.LLLSI{NVT}NTR.T		4.97141	1473.4283(2+)	1243.5464(1+)	1446.5909(1+)		1;4	4	7	4
868	3936-3939	73.239-73.29	ITA3_HUMAN	Integrin alpha-3 OS=Homo sapiens GN=ITGA3 PE=1 SV=5	K.LRPIIIS[M]{NYS}LPLR.M	Oxidation (M);	4.28995	1232.0287(3+)	1801.7332(1+)	2004.7873(1+)	2	3;4;5		8;12	6
870	3945-3948	73.395-73.447	ITA3_HUMAN	Integrin alpha-3 OS=Homo sapiens GN=ITGA3 PE=1 SV=5	K.LRPIIIS[M]{NYS}LPLR.M	Oxidation (M);	1.32537	1241.3575(3+)	1801.7241(1+)	2004.7882(1+)		3;5	9	12;13	5
962	4238-4242	78.471-78.54	ITA3_HUMAN	Integrin alpha-3 OS=Homo sapiens GN=ITGA3 PE=1 SV=5	K.LRPIIISM{NYS}LPLR.M		10.4896	1217.3639(3+)	1785.7461(1+)	1988.7931(1+)	2;5	3;4;5			5
965	4247-4250	78.628-78.679	ITA3_HUMAN	Integrin alpha-3 OS=Homo sapiens GN=ITGA3 PE=1 SV=5	K.LRPIIISM{NYS}LPLR.M		6.8597	1226.6958(3+)	1785.7501(1+)	1988.7921(1+)	2;6	3;4;5;6		9	7
967	4249-4253	78.662-78.73	ITA3_HUMAN	Integrin alpha-3 OS=Homo sapiens GN=ITGA3 PE=1 SV=5	K.LRPIIISM{NYS}LPLR.M		7.83832	1172.683(3+)	1785.7381(1+)	1988.7905(1+)	6	3;5;6			4
449	2542-2544	49.084-49.118	ITA3_HUMAN	Integrin alpha-3 OS=Homo sapiens GN=ITGA3 PE=1 SV=5	K.{NIT}IVTGAPR.H		21.2756	1291.3649(2+)	1041.4432(1+)	1244.4926(1+)		5;6;7;8			4
452	2552-2556	49.257-49.325	ITA3_HUMAN	Integrin alpha-3 OS=Homo sapiens GN=ITGA3 PE=1 SV=5	K.{NIT}IVTGAPR.H		12.1979	1332.3879(2+)	1041.4361(1+)	1244.488(1+)		2;3;5;6;8			5
454	2561-2564	49.413-49.464	ITA3_HUMAN	Integrin alpha-3 OS=Homo sapiens GN=ITGA3 PE=1 SV=5	K.{NIT}IVTGAPR.H		26.9732	1210.3515(2+)	1041.4373(1+)	1244.4841(1+)	8	2;4;5;6;7;8;9			8
459	2574-2578	49.637-49.706	ITA3_HUMAN	Integrin alpha-3 OS=Homo sapiens GN=ITGA3 PE=1 SV=5	K.{NIT}IVTGAPR.H		23.9334	1224.3488(2+)	1041.4378(1+)	1244.4909(1+)		2;4;5;6;7;8;9			7
460	2583-2586	49.794-49.845	ITA3_HUMAN	Integrin alpha-3 OS=Homo sapiens GN=ITGA3 PE=1 SV=5	K.{NIT}IVTGAPR.H		26.8723	1129.3375(2+)	1041.4403(1+)	1244.4891(1+)	2	2;4;5;6;7;8			7
467	2606-2608	50.192-50.226	ITA3_HUMAN	Integrin alpha-3 OS=Homo sapiens GN=ITGA3 PE=1 SV=5	K.{NIT}IVTGAPR.H		27.4112	1143.3339(2+)	1041.4439(1+)	1244.4948(1+)		4;5;6;7;8			5
476	2635-2638	50.694-50.745	ITA3_HUMAN	Integrin alpha-3 OS=Homo sapiens GN=ITGA3 PE=1 SV=5	K.{NIT}IVTGAPR.H		13.5144	1238.3411(2+)	1041.4408(1+)	1244.4885(1+)		5;6;8			3
509	2740-2743	52.515-52.566	ITA3_HUMAN	Integrin alpha-3 OS=Homo sapiens GN=ITGA3 PE=1 SV=5	K.{NIT}IVTGAPR.H		8.47708	985.6043(3+)	1041.4371(1+)	1244.4897(1+)		5;6;8		7	4
832	3815-3817	71.143-71.177	ITA3_HUMAN	Integrin alpha-3 OS=Homo sapiens GN=ITGA3 PE=1 SV=5	R.PPGA[C]QA{NET}IF[C]ELGNPFK.R	2Methylthio (C);	4.33592	1252.014(3+)	2226.7746(1+)	2429.8134(1+)		18	8;16	4	4
579	2977-2980	56.622-56.673	LAMP1_HUMAN	Lysosome-associated membrane glycoprotein 1 OS=Homo sapiens GN=LAMP1 PE=1 SV=3	R.GHTLTL{NFT}R.N		6.51401	900.5748(3+)	1159.439(1+)	1362.4913(1+)	2;3;4;5;6	3;8		6	8
580	2978-2981	56.639-56.69	LAMP1_HUMAN	Lysosome-associated membrane glycoprotein 1 OS=Homo sapiens GN=LAMP1 PE=1 SV=3	R.GHTLTL{NFT}R.N		5.02751	954.5834(3+)	1159.4403(1+)	1362.4899(1+)	2;3;4;5;6	3		6	7
581	2979-2983	56.656-56.725	LAMP1_HUMAN	Lysosome-associated membrane glycoprotein 1 OS=Homo sapiens GN=LAMP1 PE=1 SV=3	R.GHTLTL{NFT}R.N		5.32544	1350.3674(2+)	1159.4371(1+)	1362.4888(1+)	2;3;4;5;6	2;3			7
582	2988-2991	56.812-56.864	LAMP1_HUMAN	Lysosome-associated membrane glycoprotein 1 OS=Homo sapiens GN=LAMP1 PE=1 SV=3	R.GHTLTL{NFT}R.N		5.38957	846.5645(3+)	1159.4369(1+)	1362.4886(1+)	2;3;4;5	3		6	6
583	2989-2992	56.83-56.881	LAMP1_HUMAN	Lysosome-associated membrane glycoprotein 1 OS=Homo sapiens GN=LAMP1 PE=1 SV=3	R.GHTLTL{NFT}R.N		8.41655	792.555(3+)	1159.432(1+)	1362.4906(1+)	2;3;4;5	3;8		6	7
584	2990-2994	56.847-56.915	LAMP1_HUMAN	Lysosome-associated membrane glycoprotein 1 OS=Homo sapiens GN=LAMP1 PE=1 SV=3	R.GHTLTL{NFT}R.N		5.42071	1188.3358(2+)	1159.4403(1+)	1362.4888(1+)	2;3;4;5	3			5
585	2999-3002	57.003-57.054	LAMP1_HUMAN	Lysosome-associated membrane glycoprotein 1 OS=Homo sapiens GN=LAMP1 PE=1 SV=3	R.GHTLTL{NFT}R.N		5.60585	909.9042(3+)	1159.4399(1+)	1362.4898(1+)	2;3;4;5;6			6	6
586	3000-3003	57.02-57.071	LAMP1_HUMAN	Lysosome-associated membrane glycoprotein 1 OS=Homo sapiens GN=LAMP1 PE=1 SV=3	R.GHTLTL{NFT}R.N		5.8119	914.2468(3+)	1159.4429(1+)	1362.4892(1+)	2;3;4;5	3			5
587	3001-3005	57.037-57.105	LAMP1_HUMAN	Lysosome-associated membrane glycoprotein 1 OS=Homo sapiens GN=LAMP1 PE=1 SV=3	R.GHTLTL{NFT}R.N		4.43429	1364.3616(2+)	1159.4331(1+)	1362.4878(1+)	2;3;5;6				4
588	3010-3013	57.193-57.244	LAMP1_HUMAN	Lysosome-associated membrane glycoprotein 1 OS=Homo sapiens GN=LAMP1 PE=1 SV=3	R.GHTLTL{NFT}R.N		4.00175	1269.3506(2+)	1159.4363(1+)	1362.4888(1+)	2;3;5;6	3			5
591	3020-3023	57.366-57.418	LAMP1_HUMAN	Lysosome-associated membrane glycoprotein 1 OS=Homo sapiens GN=LAMP1 PE=1 SV=3	R.GHTLTL{NFT}R.N		6.9045	855.895(3+)	1159.4374(1+)	1362.4913(1+)	2;3;4;5;6	3		6	7
592	3021-3025	57.383-57.452	LAMP1_HUMAN	Lysosome-associated membrane glycoprotein 1 OS=Homo sapiens GN=LAMP1 PE=1 SV=3	R.GHTLTL{NFT}R.N		2.9246	919.2355(3+)	1159.4416(1+)	1362.4905(1+)	3;4;5			6	4
593	3022	57.401	LAMP1_HUMAN	Lysosome-associated membrane glycoprotein 1 OS=Homo sapiens GN=LAMP1 PE=1 SV=3	R.GHTLTL{NFT}R.N		6.36128	801.8879(3+)	1159.4359(1+)	1362.4878(1+)	2;3;4			6	4
594	3030-3033	57.54-57.591	LAMP1_HUMAN	Lysosome-associated membrane glycoprotein 1 OS=Homo sapiens GN=LAMP1 PE=1 SV=3	R.GHTLTL{NFT}R.N		9.70054	738.5468(3+)	1159.4296(1+)	1362.4869(1+)	2;3;4;5	2;3			6
595	3031-3035	57.557-57.625	LAMP1_HUMAN	Lysosome-associated membrane glycoprotein 1 OS=Homo sapiens GN=LAMP1 PE=1 SV=3	R.GHTLTL{NFT}R.N		3.51008	1283.348(2+)	1159.4326(1+)	1362.4893(1+)	2;3;4;5				4
596	3032	57.574	LAMP1_HUMAN	Lysosome-associated membrane glycoprotein 1 OS=Homo sapiens GN=LAMP1 PE=1 SV=3	R.GHTLTL{NFT}R.N		11.2017	684.5379(3+)	1159.4259(1+)	1362.4883(1+)	2;3	3			3
598	3041-3044	57.73-57.781	LAMP1_HUMAN	Lysosome-associated membrane glycoprotein 1 OS=Homo sapiens GN=LAMP1 PE=1 SV=3	R.GHTLTL{NFT}R.N		5.70612	923.5769(3+)	1159.4336(1+)	1362.4906(1+)	2;3;4;9				4
600	3051	57.903	LAMP1_HUMAN	Lysosome-associated membrane glycoprotein 1 OS=Homo sapiens GN=LAMP1 PE=1 SV=3	R.GHTLTL{NFT}R.N		2.98697	865.2257(3+)	1159.4281(1+)	1362.4852(1+)	2;4	3		6	4
601	3052-3055	57.92-57.972	LAMP1_HUMAN	Lysosome-associated membrane glycoprotein 1 OS=Homo sapiens GN=LAMP1 PE=1 SV=3	R.GHTLTL{NFT}R.N		5.71184	1202.3314(2+)	1159.436(1+)	1362.4859(1+)	2;3;4;5				4
602	3053	57.937	LAMP1_HUMAN	Lysosome-associated membrane glycoprotein 1 OS=Homo sapiens GN=LAMP1 PE=1 SV=3	R.GHTLTL{NFT}R.N		4.67594	928.5663(3+)	1159.4251(1+)	1362.4821(1+)	2;3;5			6	4
605	3062	58.094	LAMP1_HUMAN	Lysosome-associated membrane glycoprotein 1 OS=Homo sapiens GN=LAMP1 PE=1 SV=3	R.GHTLTL{NFT}R.N		8.49251	747.8755(3+)	1159.4335(1+)	1362.4937(1+)	2;3;5				3
406	2390-2394	46.45-46.519	LAMP1_HUMAN	Lysosome-associated membrane glycoprotein 1 OS=Homo sapiens GN=LAMP1 PE=1 SV=3	R.LLNINP{NK.T}		3.68365	1314.3597(2+)	925.3957(1+)	1128.4471(1+)	3;4;5				3
408	2399-2402	46.606-46.658	LAMP1_HUMAN	Lysosome-associated membrane glycoprotein 1 OS=Homo sapiens GN=LAMP1 PE=1 SV=3	R.LLNINP{NK.T}		5.69184	1233.3465(2+)	925.3966(1+)	1128.4489(1+)	3;4;5	3			4
411	2410-2413	46.797-46.848	LAMP1_HUMAN	Lysosome-associated membrane glycoprotein 1 OS=Homo sapiens GN=LAMP1 PE=1 SV=3	R.LLNINP{NK.T}		8.89926	1152.3311(2+)	925.3967(1+)	1128.4492(1+)	3;4;5	3			4
413	2412-2416	46.831-46.899	LAMP1_HUMAN	Lysosome-associated membrane glycoprotein 1 OS=Homo sapiens GN=LAMP1 PE=1 SV=3	R.LLNINP{NK.T}		3.3398	1326.8742(2+)	925.3943(1+)	1128.4485(1+)	3;4;5				3
420	2440-2443	47.317-47.368	LAMP1_HUMAN	Lysosome-associated membrane glycoprotein 1 OS=Homo sapiens GN=LAMP1 PE=1 SV=3	R.LLNINP{NK.T}		5.40514	1245.8562(2+)	925.3988(1+)	1128.4456(1+)	3;4;5				3
421	2441-2444	47.334-47.385	LAMP1_HUMAN	Lysosome-associated membrane glycoprotein 1 OS=Homo sapiens GN=LAMP1 PE=1 SV=3	R.LLNINP{NK.T}		12.0552	1172.8397(2+)	925.3979(1+)	1128.4474(1+)	3;4;5	3;4			5
423	2451-2454	47.507-47.558	LAMP1_HUMAN	Lysosome-associated membrane glycoprotein 1 OS=Homo sapiens GN=LAMP1 PE=1 SV=3	R.LLNINP{NK.T}		12.9681	1071.3166(2+)	925.3954(1+)	1128.4465(1+)	3;5;6	3;4			5
435	2492-2495	48.217-48.268	LAMP1_HUMAN	Lysosome-associated membrane glycoprotein 1 OS=Homo sapiens GN=LAMP1 PE=1 SV=3	R.LLNINP{NK.T}		11.8384	1085.3114(2+)	925.4005(1+)	1128.4489(1+)	3;4;5	3			4
918	4095-4097	75.994-76.029	LAMP1_HUMAN	Lysosome-associated membrane glycoprotein 1 OS=Homo sapiens GN=LAMP1 PE=1 SV=3	K.{NMT}FDLPSDATVVL{NR.S}		3.07511	1125.0088(3+)	1791.7162(1+)	1994.7594(1+)		2;3	9		3
663	3253-3256	61.405-61.457	PCYOX_HUMAN	Prenylcysteine oxidase 1 OS=Homo sapiens GN=PCYOX1 PE=1 SV=3	K.GEL{NTS}IFSSR.P		4.97322	1537.8817(2+)	1210.4144(1+)	1413.461(1+)		3;4;6			3
677	3286-3289	61.976-62.028	PCYOX_HUMAN	Prenylcysteine oxidase 1 OS=Homo sapiens GN=PCYOX1 PE=1 SV=3	K.GEL{NTS}IFSSR.P		8.03693	1294.8426(2+)	1210.4217(1+)	1413.4615(1+)		2;3;4			3
855	3893-3896	72.495-72.546	PCYOX_HUMAN	Prenylcysteine oxidase 1 OS=Homo sapiens GN=PCYOX1 PE=1 SV=3	K.LLHALGGDDFLG[M]L{NR.T}	Oxidation (M);	18.053	1153.9772(3+)	1757.6112(1+)	1960.6545(1+)	3;4;5;6;8;9	4	10	14	9
956	4217-4220	78.108-78.159	PCYOX_HUMAN	Prenylcysteine oxidase 1 OS=Homo sapiens GN=PCYOX1 PE=1 SV=3	K.LLHALGGDDFLGML{NR.T}		24.3668	1148.6475(3+)	1741.614(1+)	1944.6635(1+)	3;4;5;6;8;10;12;13	14	10	13	11
957	4218-4222	78.125-78.193	PCYOX_HUMAN	Prenylcysteine oxidase 1 OS=Homo sapiens GN=PCYOX1 PE=1 SV=3	K.LLHALGGDDFLGML{NR.T}		9.92381	1202.6582(3+)	1741.6384(1+)	1944.6612(1+)	4;5;6		14		4
959	4227-4230	78.281-78.332	PCYOX_HUMAN	Prenylcysteine oxidase 1 OS=Homo sapiens GN=PCYOX1 PE=1 SV=3	K.LLHALGGDDFLGML{NR.T}		16.6349	1157.9766(3+)	1741.6194(1+)	1944.6636(1+)	3;4;5;6;7;8	14	10	13	9
1187	5438-5440	99.284-99.318	PCYOX_HUMAN	Prenylcysteine oxidase 1 OS=Homo sapiens GN=PCYOX1 PE=1 SV=3	K.MS{NIT}FLNFDPPIEEFHQYYQHIVTTLVK.G		2.09443	1226.3633(4+)	3524.1731(1+)	3727.2296(1+)	4;6;7;8	14			5
1188	5456-5457	99.596-99.613	PCYOX_HUMAN	Prenylcysteine oxidase 1 OS=Homo sapiens GN=PCYOX1 PE=1 SV=3	K.MS{NIT}FLNFDPPIEEFH[Q]YYQHIVTTLVK.G	Deamidated (NQ);	0.972555	1233.3633(4+)	3524.1682(1+)	3727.2464(1+)	4;5;6				3
