# Supplementary material for: MAGIC-web: a platform for untargeted and targeted N-linked glycoprotein identification
Source: Nucleic Acids Res. 2016 Apr 15;44(Web Server issue):W575–80. doi: 10.1093/nar/gkw254 (PMC4987873; doi:10.1093/nar/gkw254)
Supplement: SUPPLEMENTARY DATA [file supp_gkw254_nar-00283-web-b-2016-File005.zip › Supplementary File S2.xlsx]

## Sheet: MAGIC+_summary_report
Scan# in RED text is the scan that match to the previous finding
Title	Scan#	RT(min)	Accession	Protein	Peptide	PepMod	Pep score	P-value/E-value	GP m/z(charge)	Y0 m/z(charge)	[Score] Composition	Composition[mass]	Y0-H2O m/z(charge)	Y0+Na m/z(charge)	Y1 m/z(charge)	Y1-H2O m/z(charge)	Y1+Na m/z(charge)	Other Detected Y Ions
299	1404-1405	26.864-26.885	PER1A_ARMRU	Peroxidase C1A OS=Armoracia rusticana GN=PRXC1A PE=1 SV=2	K.DSFR[N]VGL{NR.S}	Deamidated (NQ);	3.81264		1102.5131(2+)	590.313(2+)	[66.67]2HexNAc+3Hex+1Pent	1024.36			691.8681(2+)			Y2[793.4091(2+)];Y0[1179.6415(1+)];Y1[1382.7298(1+)];Y2[1585.7914(1+)];Y0-NH3+Na-H2O[1166.6217(1+)];
615	2126	39.112	PER1A_ARMRU	Peroxidase C1A OS=Armoracia rusticana GN=PRXC1A PE=1 SV=2	R.GL[C]PL[N]G{NLS}ALVDFDLR.T	Carbamidomethyl (C);Deamidated (NQ);	45.8672		1573.172(2+)	988.0239(2+)	[85.71]2HexNAc+3Hex+1dHex+1Pent	1170.42	979.0003(2+)		1089.5551(2+)	1080.5652(2+)		Y2[1191.0984(2+)];Y1-3H2O[1062.5469(2+)];
616	2127	39.132	PER1A_ARMRU	Peroxidase C1A OS=Armoracia rusticana GN=PRXC1A PE=1 SV=2	R.GL[C]PL[N]G{NLS}ALVDFDLR.T	Carbamidomethyl (C);Deamidated (NQ);	56.132		1049.1466(3+)	988.0179(2+)	[57.14]2HexNAc+3Hex+1dHex+1Pent	1170.42	978.9929(2+)		1089.5558(2+)	1080.5479(2+)	1100.5541(2+)	Y2[1191.1053(2+)];Y2+Na[1202.0794(2+)];
618	2132	39.214	PER1A_ARMRU	Peroxidase C1A OS=Armoracia rusticana GN=PRXC1A PE=1 SV=2	R.GL[C]PLNG{NLS}ALVDFDLR.T	Carbamidomethyl (C);	39.9597		1653.7336(2+)	987.513(2+)	[100]2HexNAc+4Hex+1dHex+1Pent	1332.47			1089.0625(2+)			Y0-NH3[978.9975(2+)];Y2[1190.6034(2+)];
619	2133	39.234	PER1A_ARMRU	Peroxidase C1A OS=Armoracia rusticana GN=PRXC1A PE=1 SV=2	R.GL[C]PLNG{NLS}ALVDFDLR.T	Carbamidomethyl (C);	59.6489		1102.8398(3+)	987.5244(2+)	[37.5]2HexNAc+4Hex+1dHex+1Pent	1332.47			1089.0659(2+)		1100.056(2+)	Y2+Na[1201.6155(2+)];
621	2139-2146	39.336-39.458	PER1A_ARMRU	Peroxidase C1A OS=Armoracia rusticana GN=PRXC1A PE=1 SV=2	R.GL[C]PLNG{NLS}ALVDFDLR.T	Carbamidomethyl (C);	59.1694		1048.8155(3+)	987.5259(2+)	[100]2HexNAc+3Hex+1dHex+1Pent	1170.42		998.514(2+)	1089.0631(2+)	1080.0529(2+)	1100.0564(2+)	Y0-NH3[979.0126(2+)];Y2[1190.6011(2+)];Y2+Na[1201.5893(2+)];Y0+2Na[1009.4847(2+)];Y2-H2O[1181.6052(2+)];Y1+Na-H2O[1091.0484(2+)];Y0[1973.95(1+)];Y1[2176.9627(1+)];Y0-NH3[1956.9323(1+)];
622	2140	39.356	PER1A_ARMRU	Peroxidase C1A OS=Armoracia rusticana GN=PRXC1A PE=1 SV=2	R.GL[C]PLNG{NLS}ALVDFDLR.T	Carbamidomethyl (C);	54.505		1572.1621(2+)	987.5211(2+)					1089.0642(2+)	2158.9809(1+)		Y0-NH3[979.0151(2+)];Y2[1190.6108(2+)];Y0+2Na[1009.4893(2+)];Y2-H2O[1181.5997(2+)];Y1-2H2O[1071.0519(2+)];Y1-3H2O[1062.0464(2+)];Y1-4H2O[1053.0553(2+)];Y0[1973.9451(1+)];Y1[2176.9656(1+)];Y0-NH3[1956.9323(1+)];Y1-2H2O[2140.9647(1+)];
623	2141-2142	39.377-39.397	PER1A_ARMRU	Peroxidase C1A OS=Armoracia rusticana GN=PRXC1A PE=1 SV=2	R.GL[C]PLNG{NLS}ALVDFDLR.T	Carbamidomethyl (C);	54.5488		1056.1475(3+)	987.5117(2+)	[100]2HexNAc+3Hex+1dHex+1Pent+Na	1192.4		998.5214(2+)	1089.0594(2+)		1100.0558(2+)	Y2+Na[1201.6039(2+)];Y1+Na-H2O[1091.0586(2+)];
624	2145	39.438	PER1A_ARMRU	Peroxidase C1A OS=Armoracia rusticana GN=PRXC1A PE=1 SV=2	R.GL[C]PLNG{NLS}ALVDFDLR.T	Carbamidomethyl (C);	64.0052		1572.7219(2+)	987.5204(2+)	[100]2HexNAc+3Hex+1dHex+1Pent	1170.42			1089.0688(2+)	1080.0466(2+)		Y0-NH3[979.0128(2+)];Y2[1190.6154(2+)];Y2-H2O[1181.5988(2+)];Y1-4H2O[1053.043(2+)];Y0[1973.9424(1+)];Y1[2176.9721(1+)];Y0-NH3[1956.9237(1+)];Y1-H2O[2158.9465(1+)];Y1-2H2O[2140.9454(1+)];
628	2153-2154	39.581-39.601	PER1A_ARMRU	Peroxidase C1A OS=Armoracia rusticana GN=PRXC1A PE=1 SV=2	R.GL[C]PLNG{NLS}ALVDFDLR.T	Carbamidomethyl (C);	44.4472		1499.7029(2+)	987.5297(2+)	[66.67]2HexNAc+3Hex+1Pent	1024.36			1089.0701(2+)			Y2[1190.615(2+)];
437	1722	32.254	PER1A_ARMRU	Peroxidase C1A OS=Armoracia rusticana GN=PRXC1A PE=1 SV=2	K.GLIQSDQELFSSP{NAT}DTIPLVR.S		53.3901		1224.5685(3+)	1251.1584(2+)	[57.14]2HexNAc+3Hex+1dHex+1Pent	1170.42	1242.1598(2+)		1352.7095(2+)	1343.6954(2+)		Y2[1454.2422(2+)];Y0-NH3-H2O[1233.6487(2+)];Y1-2H2O[1334.6963(2+)];Y1-3H2O[1325.7051(2+)];Y1-4H2O[1316.6727(2+)];
450	1754-1755	32.805-32.825	PER1A_ARMRU	Peroxidase C1A OS=Armoracia rusticana GN=PRXC1A PE=1 SV=2	K.GLIQSDQELFSSP{NAT}DTIPLVR.S		31.4722		1177.4942(3+)	1251.1778(2+)#			1242.1565(2+)		1352.7175(2+)	1343.7018(2+)		Y0+2Na[1273.081(2+)];Y0-NH3-H2O[1233.6368(2+)];Y1-2H2O[1334.6893(2+)];
454	1764	32.968	PER1A_ARMRU	Peroxidase C1A OS=Armoracia rusticana GN=PRXC1A PE=1 SV=2	K.GLIQSDQELFSSP{NAT}DTIPLVR.S		34.7353		1358.9188(3+)	1251.1636(2+)	[22.22]3HexNAc+5Hex+1Pent+Na	1573.53	1242.1605(2+)		1352.6769(2+)	1343.6989(2+)		Y0-NH3-H2O[1233.6319(2+)];Y1-2H2O[1334.6932(2+)];
463	1783	33.295	PER1A_ARMRU	Peroxidase C1A OS=Armoracia rusticana GN=PRXC1A PE=1 SV=2	K.GLIQSDQELFSSP{NAT}DTIPLVR.S		56.8917		1836.3268(2+)	1251.1623(2+)	[100]2HexNAc+3Hex+1dHex+1Pent	1170.42	1242.1601(2+)		1352.7048(2+)	1343.7099(2+)		Y2[1454.2467(2+)];Y2-H2O[1445.2558(2+)];Y1-2H2O[1334.6881(2+)];Y1-3H2O[1325.7263(2+)];
470	1797-1798	33.539-33.56	PER1A_ARMRU	Peroxidase C1A OS=Armoracia rusticana GN=PRXC1A PE=1 SV=2	K.GLIQSDQELFSSP{NAT}DTIPLVR.S		30.2641		1177.8302(3+)	1251.1609(2+)	[33.33]2HexNAc+2Hex+1dHex+1Pent+Na	1030.35			1352.707(2+)	1343.6572(2+)		Y0-NH3[1242.6426(2+)];Y0-NH3-H2O[1233.6539(2+)];Y1-2H2O[1334.7062(2+)];
490	1839-1840	34.254-34.274	PER1A_ARMRU	Peroxidase C1A OS=Armoracia rusticana GN=PRXC1A PE=1 SV=2	K.GLIQSDQELFSSP{NAT}DTIPLVR.S		51.2064		1231.9165(3+)	1251.1589(2+)	[87.5]2HexNAc+3Hex+1dHex+1Pent+Na	1192.4	1242.1433(2+)	1262.1615(2+)	1352.7078(2+)		1363.6949(2+)	Y2+Na[1465.2409(2+)];Y1-2H2O[1334.6994(2+)];Y2-3H2O[1427.2297(2+)];Y0+Na-H2O[1253.1497(2+)];Y1+Na-H2O[1354.6984(2+)];Y2+Na-H2O[1456.2376(2+)];Y1+Na-2H2O[1345.6856(2+)];
493	1850	34.437	PER1A_ARMRU	Peroxidase C1A OS=Armoracia rusticana GN=PRXC1A PE=1 SV=2	K.GLIQSDQELFSSP{NAT}DTIPLVR.S		56.7734		1763.312(2+)	1251.1652(2+)	[100]2HexNAc+3Hex+1Pent	1024.36	1242.1494(2+)		1352.7061(2+)	1343.7203(2+)		Y2[1454.2568(2+)];Y2-H2O[1445.2163(2+)];
497	1857	34.56	PER1A_ARMRU	Peroxidase C1A OS=Armoracia rusticana GN=PRXC1A PE=1 SV=2	K.GLIQSDQELFSSP{NAT}DTIPLVR.S		59.7467		1835.7569(2+)	1251.1639(2+)					1352.7039(2+)	1343.7061(2+)		Y0-NH3[1242.644(2+)];Y2[1454.2512(2+)];Y2-H2O[1445.2469(2+)];Y0-2H2O[1233.1321(2+)];Y1-2H2O[1334.6958(2+)];Y1-3H2O[1325.6962(2+)];Y1-4H2O[1316.7009(2+)];
498	1858-1859	34.58-34.6	PER1A_ARMRU	Peroxidase C1A OS=Armoracia rusticana GN=PRXC1A PE=1 SV=2	K.GLIQSDQELFSSP{NAT}DTIPLVR.S		60.7242		1770.3283(2+)	1251.1704(2+)	[83.33]2HexNAc+3Hex+1dHex	1038.38			1352.705(2+)	1343.6933(2+)		Y2[1454.2544(2+)];Y1-2H2O[1334.7111(2+)];
500	1863	34.662	PER1A_ARMRU	Peroxidase C1A OS=Armoracia rusticana GN=PRXC1A PE=1 SV=2	K.GLIQSDQELFSSP{NAT}DTIPLVR.S		62.9012		1180.4368(5+)	1251.145(2+)#	[15.79]8HexNAc+9Hex+2dHex+Na	3397.21		1262.2079(2+)	1352.6847(2+)		1363.6963(2+)	Y2+Na[1465.2736(2+)];Y2-H2O[1445.2499(2+)];Y2-2H2O[1436.185(2+)];
501	1864-1865	34.682-34.703	PER1A_ARMRU	Peroxidase C1A OS=Armoracia rusticana GN=PRXC1A PE=1 SV=2	K.GLIQSDQELFSSP{NAT}DTIPLVR.S		50.0366		1358.9469(2+)	1251.1681(2+)					1352.7152(2+)	1343.6858(2+)		Y0-NH3[1242.6563(2+)];Y2[1454.2495(2+)];Y0-2H2O[1233.1472(2+)];Y1-2H2O[1334.7191(2+)];
502	1868	34.744	PER1A_ARMRU	Peroxidase C1A OS=Armoracia rusticana GN=PRXC1A PE=1 SV=2	K.GLIQSDQELFSSP{NAT}DTIPLVR.S		57.502		1224.5787(3+)	1251.1694(2+)	[28.57]2HexNAc+3Hex+1dHex+1Pent	1170.42			1352.7112(2+)	1343.7053(2+)	1363.7108(2+)	Y0-NH3[1242.6614(2+)];
416	1672	31.397	PER1A_ARMRU	Peroxidase C1A OS=Armoracia rusticana GN=PRXC1A PE=1 SV=2	R.LHFHD[C]FVNG[C]DASILLD{NTT}SFR.T	2Carbamidomethyl (C);	24.4288		1002.9228(4+)	1420.17(2+)					1014.8126(3+)	1008.8083(3+)		Y0-NH3-H2O[935.4238(3+)];Y1[1521.7058(2+)];Y0-NH3[1411.6574(2+)];Y2[1623.2725(2+)];Y1-H2O[1512.6974(2+)];Y0-NH3-H2O[1402.6385(2+)];
417	1673	31.417	PER1A_ARMRU	Peroxidase C1A OS=Armoracia rusticana GN=PRXC1A PE=1 SV=2	R.LHFHD[C]FVNG[C]DASILLD{NTT}SFR.T	2Carbamidomethyl (C);	34.839		1391.2547(3+)	1420.1566(2+)	[50]2HexNAc+4Hex+1dHex+1Pent	1332.47			1521.7078(2+)	1512.7056(2+)		Y0-NH3[1411.6513(2+)];Y2[1623.258(2+)];
419	1678	31.499	PER1A_ARMRU	Peroxidase C1A OS=Armoracia rusticana GN=PRXC1A PE=1 SV=2	R.LHFHD[C]FVNG[C]DASILLD{NTT}SFR.T	2Carbamidomethyl (C);	25.3006		966.6694(4+)	1420.1728(2+)	[83.33]2HexNAc+3Hex+1Pent	1024.36			1014.7941(3+)	1512.6953(2+)		Y0-NH3-H2O[935.4398(3+)];Y1[1521.7099(2+)];Y0-NH3[1411.669(2+)];
420	1679	31.52	PER1A_ARMRU	Peroxidase C1A OS=Armoracia rusticana GN=PRXC1A PE=1 SV=2	R.LHFHD[C]FVNG[C]DASILLD{NTT}SFR.T	2Carbamidomethyl (C);	24.8824		962.6725(4+)	1420.1664(2+)	[33.33]2HexNAc+2Hex+1dHex+1Pent	1008.36			1014.807(3+)	1008.8141(3+)		Y0-NH3-H2O[935.4254(3+)];Y1[1521.7141(2+)];Y0-NH3[1411.671(2+)];Y1-H2O[1512.6978(2+)];Y0-NH3-H2O[1402.6278(2+)];
421	1680-1681	31.54-31.56	PER1A_ARMRU	Peroxidase C1A OS=Armoracia rusticana GN=PRXC1A PE=1 SV=2	R.LHFHD[C]FVNG[C]DASILLD{NTT}SFR.T	2Carbamidomethyl (C);	26.4257		970.1775(4+)	1420.1673(2+)	[80]2HexNAc+3Hex+1dHex	1038.38			1014.8039(3+)	1512.6905(2+)		Y0-NH3-H2O[935.4325(3+)];Y1[1521.7072(2+)];Y0-NH3[1411.6507(2+)];
424	1690	31.703	PER1A_ARMRU	Peroxidase C1A OS=Armoracia rusticana GN=PRXC1A PE=1 SV=2	R.LHFHD[C]FV[N]G[C]DASILLD{NTT}SFR.T	2Carbamidomethyl (C);Deamidated (NQ);	34.6854		1043.9426(4+)	1420.6677(2+)	[62.5]2HexNAc+4Hex+1dHex+1Pent	1332.47			1015.1268(3+)	1513.2011(2+)		Y0-2H2O[935.4305(3+)];Y0-4H2O[923.4223(3+)];Y1[1522.2015(2+)];Y0-NH3[1412.1476(2+)];
425	1691	31.724	PER1A_ARMRU	Peroxidase C1A OS=Armoracia rusticana GN=PRXC1A PE=1 SV=2	R.LHFHD[C]FV[N]G[C]DASILLD{NTT}SFR.T	2Carbamidomethyl (C);Deamidated (NQ);	38.9101		1391.5918(3+)	1420.6719(2+)	[50]2HexNAc+4Hex+1dHex+1Pent	1332.47			1015.1121(3+)	1513.1969(2+)		Y1[1522.1929(2+)];Y0-NH3[1412.1369(2+)];Y2[1623.7383(2+)];
451	1758	32.866	PER1A_ARMRU	Peroxidase C1A OS=Armoracia rusticana GN=PRXC1A PE=1 SV=2	R.LHFHDCFVNGCDASILLD{NTT}SFR.T		16.6734		933.6537(4+)	908.417(3+)	[66.67]2HexNAc+2Hex+1dHex+1Pent	1008.36			976.1072(3+)	970.1189(3+)		Y0-NH3[902.7544(3+)];Y0[1362.1365(2+)];Y1[1463.6775(2+)];Y0-NH3[1353.6382(2+)];Y2[1565.2251(2+)];Y1-H2O[1454.675(2+)];Y0-NH3-H2O[1344.6108(2+)];Y1-3H2O[1436.6628(2+)];
452	1759	32.887	PER1A_ARMRU	Peroxidase C1A OS=Armoracia rusticana GN=PRXC1A PE=1 SV=2	R.LHFHDCFVNGCDASILLD{NTT}SFR.T		16.8969		937.6543(4+)	908.4302(3+)	[50]2HexNAc+3Hex+1Pent	1024.36			976.1035(3+)	1454.6765(2+)		Y0-NH3[902.7536(3+)];Y0[1362.1409(2+)];Y1[1463.6824(2+)];Y0-NH3[1353.6221(2+)];Y2[1565.1972(2+)];
453	1760-1761	32.907-32.927	PER1A_ARMRU	Peroxidase C1A OS=Armoracia rusticana GN=PRXC1A PE=1 SV=2	R.LHFHDCFVNGCDASILLD{NTT}SFR.T		16.6411		941.1619(4+)	1362.1451(2+)	[50]2HexNAc+3Hex+1dHex	1038.38			976.1145(3+)	1454.6762(2+)		Y0-NH3[902.7601(3+)];Y1[1463.6765(2+)];Y0-NH3[1353.6342(2+)];Y2[1565.2242(2+)];Y1-2H2O[1445.6732(2+)];
460	1776	33.172	PER1A_ARMRU	Peroxidase C1A OS=Armoracia rusticana GN=PRXC1A PE=1 SV=2	R.LHFHDCFVNGCDASILLD{NTT}SFR.T		20.2099		1074.9259(4+)	1362.1428(2+)	[66.67]3HexNAc+5Hex+1Pent+Na	1573.53			1463.6773(2+)	1454.6785(2+)		Y0-NH3[1353.63(2+)];Y0-NH3-H2O[1344.6102(2+)];
461	1778-1779	33.213-33.234	PER1A_ARMRU	Peroxidase C1A OS=Armoracia rusticana GN=PRXC1A PE=1 SV=2	R.LHFHDCFVNGCDASILLD{NTT}SFR.T		18.8665		974.1701(4+)	1362.1494(2+)	[28.57]2HexNAc+3Hex+1dHex+1Pent	1170.42			1463.6832(2+)			Y0-NH3[1353.5997(2+)];
468	1795	33.498	PER1A_ARMRU	Peroxidase C1A OS=Armoracia rusticana GN=PRXC1A PE=1 SV=2	R.LHFHDCFVNGCDASILLD{NTT}SFR.T		18.4015		974.4188(4+)	1362.6384(2+)	[28.57]2HexNAc+3Hex+1dHex+1Pent	1170.42			976.4607(3+)	1455.1922(2+)		Y0-NH3[903.0802(3+)];Y1[1464.1755(2+)];Y0-NH3[1354.1282(2+)];Y0-NH3-H2O[1345.098(2+)];Y1-2H2O[1446.1574(2+)];
471	1801	33.601	PER1A_ARMRU	Peroxidase C1A OS=Armoracia rusticana GN=PRXC1A PE=1 SV=2	R.LHFHDCFVNGCDASILLD{NTT}SFR.T		26.4608		1298.8835(3+)	1362.6367(2+)	[57.14]2HexNAc+3Hex+1dHex+1Pent	1170.42			1464.1735(2+)	1455.1735(2+)		Y0-NH3[1354.1353(2+)];Y2[1565.6969(2+)];Y1-3H2O[1437.1356(2+)];
600	2096	38.601	PER1A_ARMRU	Peroxidase C1A OS=Armoracia rusticana GN=PRXC1A PE=1 SV=2	R.LHFHDCFVNGCDASILLD{NTT}SFR.T		18.6359		1298.4609(5+)	1362.1025(2+)					1463.6506(2+)	1454.6516(2+)		Y0-NH3[1353.6038(2+)];Y2[1565.2028(2+)];Y1-3H2O[1436.5929(2+)];
506	1876-1877	34.887-34.907	PER1A_ARMRU	Peroxidase C1A OS=Armoracia rusticana GN=PRXC1A PE=1 SV=2	R.LY{NFS}NTGLPDPTL{NTT}YLQTLR.G		32.0907		1613.0429(3+)	1321.6911(2+)	[61.54]4HexNAc+6Hex+1dHex+2Pent	2194.78	1312.6943(2+)		1423.2328(2+)			Y2[1524.7797(2+)];Y2-H2O[1515.7862(2+)];Y2-2H2O[1506.7771(2+)];Y2-3H2O[1497.7367(2+)];
516	1901-1902	35.315-35.335	PER1A_ARMRU	Peroxidase C1A OS=Armoracia rusticana GN=PRXC1A PE=1 SV=2	R.LY{NFS}NTGLPDPTL{NTT}YLQTLR.G		32.7418		1564.3567(3+)	1321.7199(2+)	[50]4HexNAc+6Hex+2Pent	2048.72	1312.6694(2+)		1423.2431(2+)			Y2[1524.7801(2+)];Y2-H2O[1515.7798(2+)];Y2-3H2O[1497.7338(2+)];
521	1913-1914	35.519-35.539	PER1A_ARMRU	Peroxidase C1A OS=Armoracia rusticana GN=PRXC1A PE=1 SV=2	R.LY{NFS}NTGLPDPTL{NTT}YLQTLR.G		37.03		1387.9752(3+)	1321.702(2+)	[77.78]3HexNAc+3Hex+2dHex+1Pent	1519.55	1312.6799(2+)		1423.2595(2+)	1414.2172(2+)		Y2[1524.7799(2+)];Y2+Na[1535.7613(2+)];Y2-H2O[1515.7692(2+)];
532	1942	36.008	PER1A_ARMRU	Peroxidase C1A OS=Armoracia rusticana GN=PRXC1A PE=1 SV=2	R.LY{NFS}NTGLPDPTL{NTT}YLQTLR.G		39.9512		1271.2445(3+)	1321.6966(2+)			1312.6856(2+)	1332.6926(2+)	1423.2399(2+)	1414.2258(2+)	1434.2231(2+)	Y2+Na[1535.7622(2+)];Y0-NH3-H2O[1304.1645(2+)];Y2-H2O[1515.7699(2+)];Y2-2H2O[1506.7547(2+)];
533	1943	36.029	PER1A_ARMRU	Peroxidase C1A OS=Armoracia rusticana GN=PRXC1A PE=1 SV=2	R.LY{NFS}NTGLPDPTL{NTT}YLQTLR.G		43.2573		1906.8265(2+)	1321.6991(2+)	[85.71]2HexNAc+3Hex+1dHex+1Pent	1170.42	1312.6763(2+)		1423.2391(2+)			Y2[1524.7858(2+)];Y2-H2O[1515.7619(2+)];Y1-2H2O[1405.2261(2+)];Y1-3H2O[1396.2152(2+)];
121	1013-1014	20.241-20.261	PER1A_ARMRU	Peroxidase C1A OS=Armoracia rusticana GN=PRXC1A PE=1 SV=2	R.[M]G{NIT}PLTGTQGQIR.L	Oxidation (M);	23.5888		876.401(3+)	801.9264(2+)#	[50]2HexNAc+3Hex+1Pent	1024.36	792.9219(2+)		903.466(2+)	894.4574(2+)		Y0-NH3-H2O[784.4159(2+)];Y2-H2O[996.0021(2+)];
176	1147	22.446	PER1A_ARMRU	Peroxidase C1A OS=Armoracia rusticana GN=PRXC1A PE=1 SV=2	R.MG{NIT}PLTGTQGQIR.L		29.9385		871.0747(3+)	793.9255(2+)	[50]2HexNAc+3Hex+1Pent	1024.36	784.9223(2+)		895.4678(2+)	591.2977(3+)		Y2+Na-H2O[666.3397(3+)];Y2[997.0149(2+)];Y1-H2O[886.46(2+)];Y0-NH3-H2O[776.4081(2+)];Y2-H2O[988.0092(2+)];Y1-2H2O[877.46(2+)];Y0-NH3-2H2O[767.3916(2+)];Y2-2H2O[979.0028(2+)];Y1-3H2O[868.4623(2+)];Y0[1586.8404(1+)];Y1[1789.91(1+)];Y0-H2O[1568.8195(1+)];Y1-H2O[1771.8907(1+)];Y0-NH3-H2O[1551.8101(1+)];
178	1152	22.528	PER1A_ARMRU	Peroxidase C1A OS=Armoracia rusticana GN=PRXC1A PE=1 SV=2	R.MG{NIT}PLTGTQGQIR.L		22.8982		827.0604(3+)	793.9341(2+)#	[60]2HexNAc+3Hex	892.317	784.9131(2+)		895.4738(2+)	591.2959(3+)		Y1+2Na[917.4573(2+)];Y1-H2O[886.4554(2+)];Y0-NH3-H2O[776.4172(2+)];Y2-H2O[987.9953(2+)];Y1-2H2O[877.4447(2+)];
183	1164	22.732	PER1A_ARMRU	Peroxidase C1A OS=Armoracia rusticana GN=PRXC1A PE=1 SV=2	R.[M]G{NIT}PLTGTQGQIR.L	Oxidation (M);	63.9007		1314.105(2+)	801.9213(2+)	[66.67]2HexNAc+3Hex+1Pent	1024.36			903.468(2+)	894.4673(2+)		Y0-NH3[793.4168(2+)];Y2[1005.0036(2+)];Y0-NH3-H2O[784.417(2+)];Y2-H2O[996.0042(2+)];Y1-2H2O[885.4521(2+)];Y1-3H2O[876.4319(2+)];Y0[1602.8312(1+)];Y1[1805.8909(1+)];Y0-NH3[1585.812(1+)];Y1-H2O[1787.8512(1+)];Y1-2H2O[1769.9071(1+)];
184	1165	22.752	PER1A_ARMRU	Peroxidase C1A OS=Armoracia rusticana GN=PRXC1A PE=1 SV=2	R.[M]G{NIT}PLTGTQGQIR.L	Oxidation (M);	57.8758		876.4135(3+)	801.924(2+)	[66.67]2HexNAc+3Hex+1Pent	1024.36			903.4656(2+)	894.4667(2+)	914.4567(2+)	Y0-NH3[793.4267(2+)];Y2[1005.0386(2+)];Y2+Na[1016.0067(2+)];Y1[1805.8685(1+)];
188	1172-1173	22.874-22.895	PER1A_ARMRU	Peroxidase C1A OS=Armoracia rusticana GN=PRXC1A PE=1 SV=2	R.[M]G{NIT}PLTGTQGQIR.L	Oxidation (M);	40.4534		1248.0937(2+)	801.9255(2+)	[80]2HexNAc+3Hex	892.317			903.455(2+)	894.4543(2+)		Y0-NH3[793.4279(2+)];Y0[1602.8684(1+)];Y1[1805.9053(1+)];
219	1240	24.028	PER1A_ARMRU	Peroxidase C1A OS=Armoracia rusticana GN=PRXC1A PE=1 SV=2	R.MG{NIT}PLTGTQGQIR.L		21.4106		1005.4166(3+)	793.9274(2+)#			784.9164(2+)		895.467(2+)	886.4777(2+)		Y0-NH3-H2O[776.416(2+)];Y2-H2O[988.0121(2+)];Y1-2H2O[877.4427(2+)];Y1-H2O[1771.9057(1+)];
254	1312	25.273	PER1A_ARMRU	Peroxidase C1A OS=Armoracia rusticana GN=PRXC1A PE=1 SV=2	R.MG{NIT}PLTGTQGQIR.L		69.4175		1379.1577(2+)	793.9232(2+)	[71.43]2HexNAc+3Hex+1dHex+1Pent	1170.42			895.4792(2+)	886.4705(2+)		Y0-NH3[785.4246(2+)];Y2[997.0378(2+)];Y1-3H2O[868.4652(2+)];Y0[1586.8353(1+)];Y1[1789.9086(1+)];
257	1318-1321	25.375-25.436	PER1A_ARMRU	Peroxidase C1A OS=Armoracia rusticana GN=PRXC1A PE=1 SV=2	R.MG{NIT}PLTGTQGQIR.L		68.8453		1306.0624(2+)	793.9283(2+)	[100]2HexNAc+3Hex+1Pent	1024.36			895.4675(2+)	886.4671(2+)		Y0-NH3[785.4177(2+)];Y2[997.0149(2+)];Y0-NH3-H2O[776.4096(2+)];Y2-H2O[988.011(2+)];Y1-2H2O[877.4602(2+)];Y1-3H2O[868.4511(2+)];Y0[1586.8414(1+)];Y1[1789.879(1+)];Y0-NH3[1569.811(1+)];Y2[1992.9441(1+)];Y1-H2O[1771.8905(1+)];Y1-2H2O[1753.8886(1+)];
259	1324	25.477	PER1A_ARMRU	Peroxidase C1A OS=Armoracia rusticana GN=PRXC1A PE=1 SV=2	R.MG{NIT}PLTGTQGQIR.L		26.7913		878.4025(3+)	793.9164(2+)	[85.71]2HexNAc+3Hex+1Pent+Na	1046.34		804.9201(2+)	895.4734(2+)		604.632(3+)	Y2+Na[672.3432(3+)];Y0-NH3+Na-H2O[525.2478(3+)];Y0-NH3[785.4267(2+)];Y1+Na[906.4627(2+)];Y2+Na[1008.0076(2+)];Y1+Na-H2O[897.464(2+)];
260	1325	25.497	PER1A_ARMRU	Peroxidase C1A OS=Armoracia rusticana GN=PRXC1A PE=1 SV=2	R.MG{NIT}PLTGTQGQIR.L		69.3631		871.0773(3+)	793.9271(2+)	[100]2HexNAc+3Hex+1Pent	1024.36		804.9201(2+)	895.471(2+)	591.2865(3+)	604.6584(3+)	Y2+Na[672.3385(3+)];Y2+Na-H2O[666.3134(3+)];Y2+Na-2H2O[660.2461(3+)];Y0-NH3[785.4291(2+)];Y2[997.0224(2+)];Y1+Na[906.4608(2+)];Y2+Na[1008.0084(2+)];Y1-H2O[886.4669(2+)];Y0-NH3-H2O[776.4138(2+)];Y0[1586.8307(1+)];Y1[1789.9427(1+)];Y0-NH3[1569.7963(1+)];
262	1330	25.579	PER1A_ARMRU	Peroxidase C1A OS=Armoracia rusticana GN=PRXC1A PE=1 SV=2	R.MG{NIT}PLTGTQGQIR.L		73.7885		1240.0792(2+)	793.9337(2+)	[83.33]2HexNAc+3Hex	892.317			895.4705(2+)	886.4661(2+)		Y0-NH3[785.4161(2+)];Y2[997.018(2+)];Y0-NH3-H2O[776.4178(2+)];Y2-H2O[988.0097(2+)];Y1-2H2O[877.4604(2+)];Y1-3H2O[868.4573(2+)];Y0[1586.8346(1+)];Y1[1789.8995(1+)];Y0-NH3[1569.8068(1+)];Y1-H2O[1771.9006(1+)];Y1-2H2O[1753.8977(1+)];
263	1331	25.6	PER1A_ARMRU	Peroxidase C1A OS=Armoracia rusticana GN=PRXC1A PE=1 SV=2	R.MG{NIT}PLTGTQGQIR.L		63.6481		827.0654(3+)	793.9228(2+)	[60]2HexNAc+3Hex	892.317			895.47(2+)	886.4767(2+)	906.459(2+)	Y0-NH3[785.4078(2+)];Y2[997.021(2+)];Y2+Na[1008.0061(2+)];
267	1338-1339	25.722-25.742	PER1A_ARMRU	Peroxidase C1A OS=Armoracia rusticana GN=PRXC1A PE=1 SV=2	R.MG{NIT}PLTGTQGQIR.L		56.8041		1235.0099(2+)	793.9303(2+)					895.4684(2+)	886.4681(2+)		Y0-NH3[785.4137(2+)];Y2[997.0207(2+)];Y1-2H2O[877.448(2+)];Y0[1586.8333(1+)];Y1[1789.9108(1+)];Y1-H2O[1771.9456(1+)];Y1-2H2O[1753.874(1+)];
280	1366	26.201	PER1A_ARMRU	Peroxidase C1A OS=Armoracia rusticana GN=PRXC1A PE=1 SV=2	R.MG{NIT}PLTGT[Q]GQIR.L	Deamidated (NQ);	71.252		1306.6048(2+)	794.4111(2+)	[83.33]2HexNAc+3Hex+1Pent	1024.36			895.9558(2+)	886.9626(2+)		Y0-NH3[785.9029(2+)];Y2[997.4905(2+)];Y0[1587.8385(1+)];Y1[1790.8837(1+)];Y1-H2O[1772.906(1+)];
295	1396-1397	26.712-26.733	PER1A_ARMRU	Peroxidase C1A OS=Armoracia rusticana GN=PRXC1A PE=1 SV=2	R.MG{NIT}PLTGTQGQIR.L		29.5097		1507.6134(2+)	793.9117(2+)					895.4682(2+)	886.4483(2+)		Y0-NH3[785.4277(2+)];Y2[997.0087(2+)];Y2-H2O[988.0085(2+)];Y0[1586.8344(1+)];Y1[1789.8954(1+)];Y0-NH3[1569.8276(1+)];Y2[1992.9244(1+)];Y1-H2O[1771.8647(1+)];Y1-2H2O[1753.883(1+)];
315	1438	27.437	PER1A_ARMRU	Peroxidase C1A OS=Armoracia rusticana GN=PRXC1A PE=1 SV=2	R.MG{NIT}PLTGTQGQIR.L		42.0962		1508.116(2+)	793.9238(2+)	[75]4HexNAc+2Hex+2dHex	1428.54			895.4641(2+)	886.4602(2+)		Y0-NH3[785.4082(2+)];Y2[997.0132(2+)];Y0[1586.8168(1+)];Y1[1789.8963(1+)];Y1-2H2O[1753.8754(1+)];
316	1439	27.457	PER1A_ARMRU	Peroxidase C1A OS=Armoracia rusticana GN=PRXC1A PE=1 SV=2	R.MG{NIT}PLTGTQGQIR.L		53.8554		1005.7483(3+)	793.9162(2+)	[37.5]4HexNAc+2Hex+2dHex	1428.54			895.4754(2+)		906.4605(2+)	Y0-NH3[785.411(2+)];Y2[997.0365(2+)];Y2+Na[1008.0044(2+)];Y1[1789.8702(1+)];Y0-NH3+Na-H2O[1573.7367(1+)];
26	810	16.771	PER1A_ARMRU	Peroxidase C1A OS=Armoracia rusticana GN=PRXC1A PE=1 SV=2	R.NVGL{NR.S}		10.8444		921.9083(2+)	672.3807(1+)	[100]2HexNAc+3Hex+1dHex+1Pent	1170.42		694.3208(1+)	438.2364(2+)	857.4508(1+)		Y2[539.7756(2+)];Y2-H2O[530.7681(2+)];Y1[875.419(1+)];Y0-NH3[655.3544(1+)];Y2[1078.542(1+)];Y1-2H2O[839.4401(1+)];
28	815	16.853	PER1A_ARMRU	Peroxidase C1A OS=Armoracia rusticana GN=PRXC1A PE=1 SV=2	R.NVGL{NR.S}		2.96509		848.8639(2+)	672.3854(1+)	[85.71]2HexNAc+3Hex+1Pent	1024.36			438.244(2+)	857.4465(1+)		Y2[539.7777(2+)];Y1[875.4625(1+)];Y0-NH3[655.3591(1+)];Y2[1078.5508(1+)];Y1-2H2O[839.4486(1+)];
29	816	16.873	PER1A_ARMRU	Peroxidase C1A OS=Armoracia rusticana GN=PRXC1A PE=1 SV=2	R.NVGL{NR.S}		12.3591		1002.9205(2+)	672.3861(1+)	[87.5]2HexNAc+4Hex+1dHex+1Pent	1332.47			438.2293(2+)	857.4532(1+)		Y2[539.7755(2+)];Y2-H2O[530.7735(2+)];Y1[875.4595(1+)];Y0-NH3[655.3523(1+)];Y2[1078.5532(1+)];Y1-2H2O[839.4375(1+)];
30	817-822	16.894-16.975	PER1A_ARMRU	Peroxidase C1A OS=Armoracia rusticana GN=PRXC1A PE=1 SV=2	R.NVGL{NR.S}		5.06181		855.8658(2+)	672.3859(1+)	[100]2HexNAc+3Hex+1dHex	1038.38			438.235(2+)	857.4489(1+)		Y2[539.777(2+)];Y2-H2O[530.7671(2+)];Y1[875.4537(1+)];Y0-NH3[655.3526(1+)];Y2[1078.5478(1+)];Y1-2H2O[839.447(1+)];
31	823	16.995	PER1A_ARMRU	Peroxidase C1A OS=Armoracia rusticana GN=PRXC1A PE=1 SV=2	R.NVGL{NR.S}		16.1997		840.8778(2+)	672.3831(1+)	[85.71]2HexNAc+2Hex+1dHex+1Pent	1008.36			438.2169(2+)	429.238(2+)		Y2[539.7702(2+)];Y2-H2O[530.7574(2+)];Y1[875.4628(1+)];Y0-NH3[655.3517(1+)];Y2[1078.5461(1+)];Y1-H2O[857.4562(1+)];Y1-2H2O[839.434(1+)];
32	824-825	17.015-17.036	PER1A_ARMRU	Peroxidase C1A OS=Armoracia rusticana GN=PRXC1A PE=1 SV=2	R.NVGL{NR.S}		2.36078		782.8522(2+)	672.3737(1+)	[80]2HexNAc+3Hex	892.317			438.2468(2+)			Y2[539.7701(2+)];Y1[875.4693(1+)];Y0-NH3[655.3921(1+)];Y2[1078.5373(1+)];Y1-2H2O[839.4691(1+)];
34	829	17.097	PER1A_ARMRU	Peroxidase C1A OS=Armoracia rusticana GN=PRXC1A PE=1 SV=2	R.NVGL{NR.S}		4.40862		1228.8858(3+)	672.3923(1+)	[87.5]7HexNAc+9Hex+1Pent	3012.07			875.4635(1+)			Y0-NH3[655.3448(1+)];Y2[1078.5568(1+)];Y1-2H2O[839.4386(1+)];
35	830-831	17.117-17.138	PER1A_ARMRU	Peroxidase C1A OS=Armoracia rusticana GN=PRXC1A PE=1 SV=2	R.NVGL{NR.S}		6.36726		957.929(2+)	672.3901(1+)					875.471(1+)	857.4253(1+)		Y0-NH3[655.3768(1+)];Y2[1078.5468(1+)];Y1-2H2O[839.4473(1+)];
41	842-843	17.322-17.342	PER1A_ARMRU	Peroxidase C1A OS=Armoracia rusticana GN=PRXC1A PE=1 SV=2	R.NVGL{NR.S}		10.4763		848.8365(2+)	672.3837(1+)	[85.71]2HexNAc+3Hex+1Pent	1024.36			438.2273(2+)	857.4528(1+)		Y2[539.7795(2+)];Y2-H2O[530.7714(2+)];Y1[875.4553(1+)];Y0-NH3[655.3623(1+)];Y2[1078.5513(1+)];Y1-2H2O[839.4401(1+)];
42	846	17.383	PER1A_ARMRU	Peroxidase C1A OS=Armoracia rusticana GN=PRXC1A PE=1 SV=2	R.NVGL{NR.S}		10.5795		912.9019(2+)	672.3847(1+)					875.4688(1+)	429.2417(2+)		Y2[539.7746(2+)];Y2-H2O[530.7563(2+)];Y2[1078.5611(1+)];Y0-NH3+Na[677.3311(1+)];Y1-H2O[857.4508(1+)];Y2-H2O[1060.5404(1+)];Y1-2H2O[839.4578(1+)];Y1-3H2O[821.4072(1+)];
59	883	18.016	PER1A_ARMRU	Peroxidase C1A OS=Armoracia rusticana GN=PRXC1A PE=1 SV=2	R.NVGL{NR.S}		8.10793		921.9032(2+)	672.3859(1+)	[87.5]2HexNAc+3Hex+1dHex+1Pent	1170.42			875.4609(1+)	857.4604(1+)		Y0-NH3[655.3519(1+)];Y2[1078.5441(1+)];Y1-2H2O[839.4261(1+)];
61	885-886	18.056-18.077	PER1A_ARMRU	Peroxidase C1A OS=Armoracia rusticana GN=PRXC1A PE=1 SV=2	R.NVGL{NR.S}		2.85445		974.3969(2+)	672.3856(1+)					875.4572(1+)	857.4485(1+)		Y2[1078.5423(1+)];Y1-2H2O[839.4359(1+)];
64	891-892	18.158-18.179	PER1A_ARMRU	Peroxidase C1A OS=Armoracia rusticana GN=PRXC1A PE=1 SV=2	R.NVGL{NR.S}		6.08777		846.8814(2+)	672.3759(1+)					438.2132(2+)			Y1[875.4668(1+)];Y0-NH3[655.371(1+)];Y2[1078.5415(1+)];
96	958-959	19.302-19.322	PER1A_ARMRU	Peroxidase C1A OS=Armoracia rusticana GN=PRXC1A PE=1 SV=2	R.NVGL{NR.S}		5.40477		921.8859(2+)	672.3567(1+)	[57.14]2HexNAc+3Hex+1dHex+1Pent	1170.42			875.4467(1+)			Y2[1078.5268(1+)];Y1-2H2O[839.4312(1+)];
106	981	19.689	PER1A_ARMRU	Peroxidase C1A OS=Armoracia rusticana GN=PRXC1A PE=1 SV=2	R.NVGL{NR.S}		3.87321		979.4(2+)	672.3804(1+)					438.2408(2+)			Y2[539.7607(2+)];Y1[875.4494(1+)];Y0-NH3[655.3511(1+)];Y2[1078.5249(1+)];Y1-2H2O[839.4387(1+)];
749	2912-2913	49.48-49.5	PER1A_ARMRU	Peroxidase C1A OS=Armoracia rusticana GN=PRXC1A PE=1 SV=2	R.NVGL{NR.S}		9.2614		921.9097(2+)	672.398(1+)	[85.71]2HexNAc+3Hex+1dHex+1Pent	1170.42			875.4606(1+)			Y0-NH3[655.3559(1+)];Y2[1078.5733(1+)];Y1-2H2O[839.4394(1+)];
428	1699-1700	31.866-31.886	PER1A_ARMRU	Peroxidase C1A OS=Armoracia rusticana GN=PRXC1A PE=1 SV=2	R.NVGL{NRS}SDLVALSGGHTFGK[N][Q][C]R.F	2Deamidated (NQ);Carbamidomethyl (C);	5.9253		966.9204(4+)	897.8372(3+)					1447.705(2+)			Y0-NH3+2Na[906.8384(3+)];Y1-2H2O[953.4598(3+)];Y0[1346.1434(2+)];Y0-NH3[1337.6846(2+)];Y1+2Na[1469.7367(2+)];Y1-3H2O[1420.6729(2+)];Y2-3H2O[1522.1993(2+)];Y1-4H2O[1411.6716(2+)];Y2-4H2O[1513.1807(2+)];
549	1978-1984	36.621-36.723	PER1A_ARMRU	Peroxidase C1A OS=Armoracia rusticana GN=PRXC1A PE=1 SV=2	R.SFA{NST}QTFF[N]AFVEAMDR.M	Deamidated (NQ);	42.956		1677.6882(2+)	1092.5088(2+)	[71.43]2HexNAc+3Hex+1dHex+1Pent	1170.42			1194.0405(2+)			Y0-NH3[1084.0025(2+)];Y2[1295.5927(2+)];
551	1980-1981	36.662-36.682	PER1A_ARMRU	Peroxidase C1A OS=Armoracia rusticana GN=PRXC1A PE=1 SV=2	R.SFA{NST}QTFF[N]AFVEAMDR.M	Deamidated (NQ);	75.792		1118.811(3+)	1092.4996(2+)	[57.14]2HexNAc+3Hex+1dHex+1Pent	1170.42			1194.0462(2+)		1205.0438(2+)	Y0-NH3[1084.0046(2+)];Y2+Na[1306.5851(2+)];Y2+2Na[1317.5935(2+)];Y0-NH3-H2O[1074.9941(2+)];
584	2059	37.968	PER1A_ARMRU	Peroxidase C1A OS=Armoracia rusticana GN=PRXC1A PE=1 SV=2	R.SFA{NST}QTFFNAFVEA[M]DR.M	Oxidation (M);	48.1172		1685.1808(2+)	1100.0043(2+)	[100]2HexNAc+3Hex+1dHex+1Pent	1170.42			1201.5486(2+)	1192.5476(2+)		Y0-NH3[1091.4915(2+)];Y2[1303.0939(2+)];Y0-NH3+2Na[1113.5055(2+)];Y0-NH3-H2O[1082.4826(2+)];Y2-H2O[1294.0983(2+)];Y1-2H2O[1183.535(2+)];Y1-3H2O[1174.5252(2+)];Y0-NH3+Na-2H2O[1084.4857(2+)];
585	2060	37.989	PER1A_ARMRU	Peroxidase C1A OS=Armoracia rusticana GN=PRXC1A PE=1 SV=2	R.SFA{NST}QTFFNAFVEA[M]DR.M	Oxidation (M);	44.1009		1131.1406(3+)	1100.012(2+)#	[100]2HexNAc+3Hex+1dHex+1Pent+Na	1192.4		1111.004(2+)	1201.5517(2+)		1212.5377(2+)	Y0-NH3[1091.5131(2+)];Y0-NH3+Na[1102.4894(2+)];Y2+Na[1314.0915(2+)];Y1+Na-H2O[1203.5351(2+)];Y1+Na-2H2O[1194.4994(2+)];
587	2065	38.071	PER1A_ARMRU	Peroxidase C1A OS=Armoracia rusticana GN=PRXC1A PE=1 SV=2	R.SFA{NST}QTFFNAFVEA[M]DR.M	Oxidation (M);	73.587		1069.7949(3+)	1099.9941(2+)	[33.33]2HexNAc+2Hex+1dHex+1Pent	1008.36			1201.5512(2+)			Y0-NH3[1091.4729(2+)];
589	2067-2068	38.111-38.132	PER1A_ARMRU	Peroxidase C1A OS=Armoracia rusticana GN=PRXC1A PE=1 SV=2	R.SFA{NST}QTFFNAFVEA[M]DR.M	Oxidation (M);	53.4182		1258.1878(3+)	1100.0066(2+)	[22.22]3HexNAc+5Hex+1Pent+Na	1573.53			1201.5681(2+)	1192.5378(2+)	1212.5384(2+)	Y0-NH3[1091.4965(2+)];Y0-NH3+2Na[1113.4745(2+)];
590	2071	38.173	PER1A_ARMRU	Peroxidase C1A OS=Armoracia rusticana GN=PRXC1A PE=1 SV=2	R.SFA{NST}QTFFNAFVEA[M]DR.M	Oxidation (M);	74.3916		1123.8082(3+)	1099.9962(2+)	[57.14]2HexNAc+3Hex+1dHex+1Pent	1170.42	1090.9961(2+)		1201.5452(2+)	1192.5464(2+)	1212.5337(2+)	Y0-NH3+2Na[1113.4866(2+)];Y0-NH3-H2O[1082.5(2+)];
596	2085-2086	38.418-38.438	PER1A_ARMRU	Peroxidase C1A OS=Armoracia rusticana GN=PRXC1A PE=1 SV=2	R.SFA{NST}QTFFNAFVEAMDR.M		65.6622		1118.4783(3+)	1091.9989(2+)	[28.57]2HexNAc+3Hex+1dHex+1Pent	1170.42	1083.0053(2+)		1193.5435(2+)	1184.5408(2+)		Y1+2Na[1215.5401(2+)];Y0-NH3-H2O[1074.4943(2+)];Y1-2H2O[1175.547(2+)];
676	2290-2291	41.707-41.727	PER1A_ARMRU	Peroxidase C1A OS=Armoracia rusticana GN=PRXC1A PE=1 SV=2	R.SFA{NST}QTFFNAFVEAMDR.M		79.7079		1118.4877(3+)	1092.0144(2+)	[42.86]2HexNAc+3Hex+1dHex+1Pent	1170.42		1103.0189(2+)	1193.5608(2+)	1184.5532(2+)	1204.5524(2+)	Y0-NH3[1083.4993(2+)];Y2-2H2O[1277.0842(2+)];
691	2395-2396	43.082-43.102	PER1A_ARMRU	Peroxidase C1A OS=Armoracia rusticana GN=PRXC1A PE=1 SV=2	R.SFA{NST}QTFFNAFVEAMDR.M		46.2588		1677.2123(2+)	1092.0109(2+)	[71.43]2HexNAc+3Hex+1dHex+1Pent	1170.42			1193.5619(2+)	1184.5467(2+)		Y0-NH3[1083.4919(2+)];Y2[1295.0836(2+)];
699	2431	43.613	PER1A_ARMRU	Peroxidase C1A OS=Armoracia rusticana GN=PRXC1A PE=1 SV=2	R.SFA{NST}QTFFNAFVEAMDR.M		45.0929		1676.6356(2+)	1092.0048(2+)					1193.5369(2+)	1184.5397(2+)		Y0-NH3[1083.4956(2+)];Y2[1295.0881(2+)];Y0-NH3-H2O[1074.4905(2+)];Y2-H2O[1286.0844(2+)];Y1-2H2O[1175.5431(2+)];Y1-3H2O[1166.5308(2+)];Y1-4H2O[1157.5249(2+)];Y0-NH3+Na-2H2O[1076.493(2+)];
701	2433-2434	43.654-43.674	PER1A_ARMRU	Peroxidase C1A OS=Armoracia rusticana GN=PRXC1A PE=1 SV=2	R.SFA{NST}QTFFNAFVEAMDR.M		79.5817		1064.4605(3+)	1092.0126(2+)	[50]2HexNAc+2Hex+1dHex+1Pent	1008.36			1193.5498(2+)	1184.5334(2+)		Y0-NH3[1083.5017(2+)];Y2[1295.0681(2+)];Y0-NH3-H2O[1074.483(2+)];Y1-2H2O[1175.5218(2+)];Y0-NH3-2H2O[1065.4803(2+)];Y0-NH3+Na-2H2O[1076.4864(2+)];
702	2437	43.715	PER1A_ARMRU	Peroxidase C1A OS=Armoracia rusticana GN=PRXC1A PE=1 SV=2	R.SFA{NST}QTFFNAFVEAMDR.M		78.6883		1118.4539(3+)	1092.0077(2+)	[100]2HexNAc+3Hex+1dHex+1Pent	1170.42		1102.9981(2+)	1193.549(2+)	1184.5358(2+)	1204.5404(2+)	Y0-NH3[1083.4983(2+)];Y2[1295.0834(2+)];Y2+Na[1306.0847(2+)];Y0-NH3-H2O[1074.4817(2+)];Y1-2H2O[1175.5316(2+)];Y0-NH3-2H2O[1065.4821(2+)];Y1-3H2O[1166.5403(2+)];Y0-NH3-3H2O[1056.4735(2+)];Y1-4H2O[1157.5294(2+)];Y1+Na-H2O[1195.5393(2+)];Y0-NH3+Na-2H2O[1076.4848(2+)];
706	2444	43.838	PER1A_ARMRU	Peroxidase C1A OS=Armoracia rusticana GN=PRXC1A PE=1 SV=2	R.SFA{NST}QTFFNAFVEAMDR.M		66.5481		1676.3131(5+)	1092.0041(2+)					1193.5386(2+)	1184.5421(2+)		Y0-NH3[1083.4926(2+)];Y2[1295.0897(2+)];Y0-NH3-H2O[1074.4907(2+)];Y2-H2O[1286.081(2+)];Y1-2H2O[1175.5393(2+)];Y2-2H2O[1277.067(2+)];Y1-3H2O[1166.5234(2+)];Y1-4H2O[1157.5294(2+)];Y0-NH3+Na-2H2O[1076.4897(2+)];
708	2449	43.92	PER1A_ARMRU	Peroxidase C1A OS=Armoracia rusticana GN=PRXC1A PE=1 SV=2	R.SFA{NST}QTFFNAFVEAMDR.M		43.2037		1604.165(2+)	1092.0115(2+)	[83.33]2HexNAc+3Hex+1Pent	1024.36			1193.5446(2+)	1184.5502(2+)		Y0-NH3[1083.5087(2+)];Y2[1295.089(2+)];Y1-3H2O[1166.5111(2+)];
710	2455	44.022	PER1A_ARMRU	Peroxidase C1A OS=Armoracia rusticana GN=PRXC1A PE=1 SV=2	R.SFA{NST}QTFFNAFVEAMDR.M		60.7118		1252.8164(3+)	1091.9941(2+)	[75]3HexNAc+5Hex+1Pent+Na	1573.53			1193.5423(2+)	1184.5608(2+)	1204.5457(2+)	Y0-NH3[1083.5013(2+)];
716	2473	44.298	PER1A_ARMRU	Peroxidase C1A OS=Armoracia rusticana GN=PRXC1A PE=1 SV=2	R.SFA{NST}QTFFNAFVEAMDR.M		51.3922		1677.1841(2+)	1092.003(2+)	[71.43]2HexNAc+3Hex+1dHex+1Pent	1170.42			1193.5409(2+)			Y0-NH3[1083.4997(2+)];Y2[1295.0982(2+)];
717	2474	44.319	PER1A_ARMRU	Peroxidase C1A OS=Armoracia rusticana GN=PRXC1A PE=1 SV=2	R.SFA{NST}QTFFNAFVEAMDR.M		64.7304		1252.8186(3+)	1092.0075(2+)	[22.22]3HexNAc+5Hex+1Pent+Na	1573.53			1193.5485(2+)		1204.5368(2+)	Y0-NH3[1083.5065(2+)];
719	2480	44.42	PER1A_ARMRU	Peroxidase C1A OS=Armoracia rusticana GN=PRXC1A PE=1 SV=2	R.SFA{NST}QTFFNAFVEAMDR.M		73.1104		1118.4801(3+)	1092.0081(2+)	[42.86]2HexNAc+3Hex+1dHex+1Pent	1170.42			1193.55(2+)		1204.5374(2+)	Y0-NH3[1083.4736(2+)];
720	2481	44.441	PER1A_ARMRU	Peroxidase C1A OS=Armoracia rusticana GN=PRXC1A PE=1 SV=2	R.SFA{NST}QTFFNAFVEAMDR.M		34.0956		1879.184(2+)	1092.022(2+)					1193.556(2+)			Y0-NH3[1083.5065(2+)];Y2[1295.0988(2+)];
731	2514	44.962	PER1A_ARMRU	Peroxidase C1A OS=Armoracia rusticana GN=PRXC1A PE=1 SV=2	R.SFA{NST}[Q]TFFNAFVEAMDR.M	Deamidated (NQ);	55.022		1677.2345(2+)	1092.5005(2+)					1194.0613(2+)			Y2[1295.5981(2+)];
733	2519	45.044	PER1A_ARMRU	Peroxidase C1A OS=Armoracia rusticana GN=PRXC1A PE=1 SV=2	R.SFA{NST}[Q]TFFNAFVEAMDR.M	Deamidated (NQ);	84.3042		1118.8274(3+)	1092.5299(2+)	[42.86]2HexNAc+3Hex+1dHex+1Pent	1170.42			1194.0518(2+)		1205.0548(2+)	Y2+Na[1306.5731(2+)];Y2+2Na[1317.6334(2+)];Y2-2H2O[1277.5816(2+)];
743	2619-2620	46.266-46.287	PER1A_ARMRU	Peroxidase C1A OS=Armoracia rusticana GN=PRXC1A PE=1 SV=2	R.SFA{NST}QTFFNAFVEAMDR.M		81.9633		1156.8253(3+)	1092.0009(2+)					1193.5598(2+)		1204.5459(2+)	Y0-NH3[1083.4741(2+)];

## Sheet: MAGIC+_b_y_ions
Title	Scan#	RT(min)	Accession	Protein	Peptide	PepMod	Pep score	GP m/z(charge)	Y0 m/z(charge)	Y1 m/z(charge)	b-ions(1+)	y-ions(1+)	b-ions(2+)	y-ions(2+)	Total b-&y-ions
299	1404-1405	26.864-26.885	PER1A_ARMRU	Peroxidase C1A OS=Armoracia rusticana GN=PRXC1A PE=1 SV=2	K.DSFR[N]VGL{NR.S}	Deamidated (NQ);	3.81264	1102.5131(2+)	590.313(2+)	691.8681(2+)	7	1;2			3
615	2126	39.112	PER1A_ARMRU	Peroxidase C1A OS=Armoracia rusticana GN=PRXC1A PE=1 SV=2	R.GL[C]PL[N]G{NLS}ALVDFDLR.T	Carbamidomethyl (C);Deamidated (NQ);	45.8672	1573.172(2+)	988.0239(2+)	1089.5551(2+)	3;5;6;7;9;13;15	1;2;3;4;5;6;7;8;9		12;15	18
616	2127	39.132	PER1A_ARMRU	Peroxidase C1A OS=Armoracia rusticana GN=PRXC1A PE=1 SV=2	R.GL[C]PL[N]G{NLS}ALVDFDLR.T	Carbamidomethyl (C);Deamidated (NQ);	56.132	1049.1466(3+)	988.0179(2+)	1089.5558(2+)	3;4;5;6;9;13	1;2;3;4;5;6;7;8;9;10;15	5	12;15;16	21
618	2132	39.214	PER1A_ARMRU	Peroxidase C1A OS=Armoracia rusticana GN=PRXC1A PE=1 SV=2	R.GL[C]PLNG{NLS}ALVDFDLR.T	Carbamidomethyl (C);	39.9597	1653.7336(2+)	987.513(2+)	1089.0625(2+)	3;5;6	1;2;3;4;5;6;7;8;9;10	5	12	15
619	2133	39.234	PER1A_ARMRU	Peroxidase C1A OS=Armoracia rusticana GN=PRXC1A PE=1 SV=2	R.GL[C]PLNG{NLS}ALVDFDLR.T	Carbamidomethyl (C);	59.6489	1102.8398(3+)	987.5244(2+)	1089.0659(2+)	2;3;4;5;6;7	1;2;3;4;5;6;7;8;9	5	15;16	18
621	2139-2146	39.336-39.458	PER1A_ARMRU	Peroxidase C1A OS=Armoracia rusticana GN=PRXC1A PE=1 SV=2	R.GL[C]PLNG{NLS}ALVDFDLR.T	Carbamidomethyl (C);	59.1694	1048.8155(3+)	987.5259(2+)	1089.0631(2+)	3;5;6;9;12;13	1;2;3;4;5;6;7;8;9;10;12;15		15;16	20
622	2140	39.356	PER1A_ARMRU	Peroxidase C1A OS=Armoracia rusticana GN=PRXC1A PE=1 SV=2	R.GL[C]PLNG{NLS}ALVDFDLR.T	Carbamidomethyl (C);	54.505	1572.1621(2+)	987.5211(2+)	1089.0642(2+)	3;5;6;9	2;3;4;5;6;7;8;9;10;12;15		12;16	17
623	2141-2142	39.377-39.397	PER1A_ARMRU	Peroxidase C1A OS=Armoracia rusticana GN=PRXC1A PE=1 SV=2	R.GL[C]PLNG{NLS}ALVDFDLR.T	Carbamidomethyl (C);	54.5488	1056.1475(3+)	987.5117(2+)	1089.0594(2+)	3;6;7	1;2;3;4;5;6;7;8;9	5	12;15;16	16
624	2145	39.438	PER1A_ARMRU	Peroxidase C1A OS=Armoracia rusticana GN=PRXC1A PE=1 SV=2	R.GL[C]PLNG{NLS}ALVDFDLR.T	Carbamidomethyl (C);	64.0052	1572.7219(2+)	987.5204(2+)	1089.0688(2+)	3;5;6;9;11;13	1;2;3;4;5;6;7;8;9;10;12		12;16	19
628	2153-2154	39.581-39.601	PER1A_ARMRU	Peroxidase C1A OS=Armoracia rusticana GN=PRXC1A PE=1 SV=2	R.GL[C]PLNG{NLS}ALVDFDLR.T	Carbamidomethyl (C);	44.4472	1499.7029(2+)	987.5297(2+)	1089.0701(2+)	3;5;6;9	1;2;3;4;5;6;7;8;9		7;12	15
437	1722	32.254	PER1A_ARMRU	Peroxidase C1A OS=Armoracia rusticana GN=PRXC1A PE=1 SV=2	K.GLIQSDQELFSSP{NAT}DTIPLVR.S		53.3901	1224.5685(3+)	1251.1584(2+)	1352.7095(2+)	8;9;10;11;12	1;4;5;6;7;8;11;13			13
450	1754-1755	32.805-32.825	PER1A_ARMRU	Peroxidase C1A OS=Armoracia rusticana GN=PRXC1A PE=1 SV=2	K.GLIQSDQELFSSP{NAT}DTIPLVR.S		31.4722	1177.4942(3+)	1251.1778(2+)#	1352.7175(2+)	8;9;10;11;12	1;2;4;6;12	12;21	19	13
454	1764	32.968	PER1A_ARMRU	Peroxidase C1A OS=Armoracia rusticana GN=PRXC1A PE=1 SV=2	K.GLIQSDQELFSSP{NAT}DTIPLVR.S		34.7353	1358.9188(3+)	1251.1636(2+)	1352.6769(2+)	6;8;9;10;11;12	1;4;5;6			10
463	1783	33.295	PER1A_ARMRU	Peroxidase C1A OS=Armoracia rusticana GN=PRXC1A PE=1 SV=2	K.GLIQSDQELFSSP{NAT}DTIPLVR.S		56.8917	1836.3268(2+)	1251.1623(2+)	1352.7048(2+)	6;8;9;10;16	1;2;3;4;5;6;7;8			13
470	1797-1798	33.539-33.56	PER1A_ARMRU	Peroxidase C1A OS=Armoracia rusticana GN=PRXC1A PE=1 SV=2	K.GLIQSDQELFSSP{NAT}DTIPLVR.S		30.2641	1177.8302(3+)	1251.1609(2+)	1352.707(2+)	10	1;2;3;4;6;7;8;9	12;21	19	12
490	1839-1840	34.254-34.274	PER1A_ARMRU	Peroxidase C1A OS=Armoracia rusticana GN=PRXC1A PE=1 SV=2	K.GLIQSDQELFSSP{NAT}DTIPLVR.S		51.2064	1231.9165(3+)	1251.1589(2+)	1352.7078(2+)	7;8;9;10;12;19	1;4;5;6;7;8;11		10;22	15
493	1850	34.437	PER1A_ARMRU	Peroxidase C1A OS=Armoracia rusticana GN=PRXC1A PE=1 SV=2	K.GLIQSDQELFSSP{NAT}DTIPLVR.S		56.7734	1763.312(2+)	1251.1652(2+)	1352.7061(2+)	6;7;8;9;10;11;12;19	1;2;3;4;5;6;7;8	12		17
497	1857	34.56	PER1A_ARMRU	Peroxidase C1A OS=Armoracia rusticana GN=PRXC1A PE=1 SV=2	K.GLIQSDQELFSSP{NAT}DTIPLVR.S		59.7467	1835.7569(2+)	1251.1639(2+)	1352.7039(2+)	6;8;9;10;11;12;19	1;4;5;6;7;8;11;12;13;14;19			18
498	1858-1859	34.58-34.6	PER1A_ARMRU	Peroxidase C1A OS=Armoracia rusticana GN=PRXC1A PE=1 SV=2	K.GLIQSDQELFSSP{NAT}DTIPLVR.S		60.7242	1770.3283(2+)	1251.1704(2+)	1352.705(2+)	3;4;6;7;8;9;10;11;12	1;2;3;4;5;6;7;8	12		18
500	1863	34.662	PER1A_ARMRU	Peroxidase C1A OS=Armoracia rusticana GN=PRXC1A PE=1 SV=2	K.GLIQSDQELFSSP{NAT}DTIPLVR.S		62.9012	1180.4368(5+)	1251.145(2+)#	1352.6847(2+)	4;5;6;8;9;10;12	1;2;3;4;5;6;7;8		5;10	17
501	1864-1865	34.682-34.703	PER1A_ARMRU	Peroxidase C1A OS=Armoracia rusticana GN=PRXC1A PE=1 SV=2	K.GLIQSDQELFSSP{NAT}DTIPLVR.S		50.0366	1358.9469(2+)	1251.1681(2+)	1352.7152(2+)	8;9;10;11;12;19	1;4;5;6;7;8;11;12;13;14			16
502	1868	34.744	PER1A_ARMRU	Peroxidase C1A OS=Armoracia rusticana GN=PRXC1A PE=1 SV=2	K.GLIQSDQELFSSP{NAT}DTIPLVR.S		57.502	1224.5787(3+)	1251.1694(2+)	1352.7112(2+)	6;10;11;12	1;2;4;5;6;7;8;9;11;12;13;14	21		17
416	1672	31.397	PER1A_ARMRU	Peroxidase C1A OS=Armoracia rusticana GN=PRXC1A PE=1 SV=2	R.LHFHD[C]FVNG[C]DASILLD{NTT}SFR.T	2Carbamidomethyl (C);	24.4288	1002.9228(4+)	1420.17(2+)	1014.8126(3+)	5;8;9;12;18	2;3;4;5;6;7;9;12	12;13;14;15;16;17;18		20
417	1673	31.417	PER1A_ARMRU	Peroxidase C1A OS=Armoracia rusticana GN=PRXC1A PE=1 SV=2	R.LHFHD[C]FVNG[C]DASILLD{NTT}SFR.T	2Carbamidomethyl (C);	34.839	1391.2547(3+)	1420.1566(2+)	1521.7078(2+)	2;3;4;5;6;8;9;12;18	1;2;3;4;5;6;7	12;13;14;15;16;17		22
419	1678	31.499	PER1A_ARMRU	Peroxidase C1A OS=Armoracia rusticana GN=PRXC1A PE=1 SV=2	R.LHFHD[C]FVNG[C]DASILLD{NTT}SFR.T	2Carbamidomethyl (C);	25.3006	966.6694(4+)	1420.1728(2+)	1014.7941(3+)	5;7;8;9;12	2;3;4;5;6;7;8;9	12;13;14;15;16;17;18		20
420	1679	31.52	PER1A_ARMRU	Peroxidase C1A OS=Armoracia rusticana GN=PRXC1A PE=1 SV=2	R.LHFHD[C]FVNG[C]DASILLD{NTT}SFR.T	2Carbamidomethyl (C);	24.8824	962.6725(4+)	1420.1664(2+)	1014.807(3+)	5;7;8;9;12;15	2;3;4;5;6;7;8;9	12;13;14;15;16;17;18		21
421	1680-1681	31.54-31.56	PER1A_ARMRU	Peroxidase C1A OS=Armoracia rusticana GN=PRXC1A PE=1 SV=2	R.LHFHD[C]FVNG[C]DASILLD{NTT}SFR.T	2Carbamidomethyl (C);	26.4257	970.1775(4+)	1420.1673(2+)	1014.8039(3+)	5;7;8;9;12	2;3;4;5;6;7;8;9	12;13;14;15;16;17		19
424	1690	31.703	PER1A_ARMRU	Peroxidase C1A OS=Armoracia rusticana GN=PRXC1A PE=1 SV=2	R.LHFHD[C]FV[N]G[C]DASILLD{NTT}SFR.T	2Carbamidomethyl (C);Deamidated (NQ);	34.6854	1043.9426(4+)	1420.6677(2+)	1015.1268(3+)	5;7;8;9;12;18	2;3;4;5;6;7;8;9;12;15	12;13;14;15;16;17;18		23
425	1691	31.724	PER1A_ARMRU	Peroxidase C1A OS=Armoracia rusticana GN=PRXC1A PE=1 SV=2	R.LHFHD[C]FV[N]G[C]DASILLD{NTT}SFR.T	2Carbamidomethyl (C);Deamidated (NQ);	38.9101	1391.5918(3+)	1420.6719(2+)	1015.1121(3+)	2;3;4;5;7;8;9;18	1;2;3;4;5;6;7	13;14;15;16;17		20
451	1758	32.866	PER1A_ARMRU	Peroxidase C1A OS=Armoracia rusticana GN=PRXC1A PE=1 SV=2	R.LHFHDCFVNGCDASILLD{NTT}SFR.T		16.6734	933.6537(4+)	908.417(3+)	976.1072(3+)	5	2;3;4;5;6;7;8;9			9
452	1759	32.887	PER1A_ARMRU	Peroxidase C1A OS=Armoracia rusticana GN=PRXC1A PE=1 SV=2	R.LHFHDCFVNGCDASILLD{NTT}SFR.T		16.8969	937.6543(4+)	908.4302(3+)	976.1035(3+)	5	2;3;4;5;6;7;8;9			9
453	1760-1761	32.907-32.927	PER1A_ARMRU	Peroxidase C1A OS=Armoracia rusticana GN=PRXC1A PE=1 SV=2	R.LHFHDCFVNGCDASILLD{NTT}SFR.T		16.6411	941.1619(4+)	1362.1451(2+)	976.1145(3+)	5	3;4;5;6;7;8;9			8
460	1776	33.172	PER1A_ARMRU	Peroxidase C1A OS=Armoracia rusticana GN=PRXC1A PE=1 SV=2	R.LHFHDCFVNGCDASILLD{NTT}SFR.T		20.2099	1074.9259(4+)	1362.1428(2+)	1463.6773(2+)	5	2;3;4;5;6;7;8;9;12			10
461	1778-1779	33.213-33.234	PER1A_ARMRU	Peroxidase C1A OS=Armoracia rusticana GN=PRXC1A PE=1 SV=2	R.LHFHDCFVNGCDASILLD{NTT}SFR.T		18.8665	974.1701(4+)	1362.1494(2+)	1463.6832(2+)	2;3;4;5	1;2;3;4;5;7;8;9			12
468	1795	33.498	PER1A_ARMRU	Peroxidase C1A OS=Armoracia rusticana GN=PRXC1A PE=1 SV=2	R.LHFHDCFVNGCDASILLD{NTT}SFR.T		18.4015	974.4188(4+)	1362.6384(2+)	976.4607(3+)	3;5	2;3;4;5;6;7;8;9		15	11
471	1801	33.601	PER1A_ARMRU	Peroxidase C1A OS=Armoracia rusticana GN=PRXC1A PE=1 SV=2	R.LHFHDCFVNGCDASILLD{NTT}SFR.T		26.4608	1298.8835(3+)	1362.6367(2+)	1464.1735(2+)	2;3;4;5	1;2;3;4;5;6;9			11
600	2096	38.601	PER1A_ARMRU	Peroxidase C1A OS=Armoracia rusticana GN=PRXC1A PE=1 SV=2	R.LHFHDCFVNGCDASILLD{NTT}SFR.T		18.6359	1298.4609(5+)	1362.1025(2+)	1463.6506(2+)		1;2;3;4;5;10	11		7
506	1876-1877	34.887-34.907	PER1A_ARMRU	Peroxidase C1A OS=Armoracia rusticana GN=PRXC1A PE=1 SV=2	R.LY{NFS}NTGLPDPTL{NTT}YLQTLR.G		32.0907	1613.0429(3+)	1321.6911(2+)	1423.2328(2+)	4;7;9;11	1;2;3;4;5;6;7;8;10;14	2;12	8	17
516	1901-1902	35.315-35.335	PER1A_ARMRU	Peroxidase C1A OS=Armoracia rusticana GN=PRXC1A PE=1 SV=2	R.LY{NFS}NTGLPDPTL{NTT}YLQTLR.G		32.7418	1564.3567(3+)	1321.7199(2+)	1423.2431(2+)	4;6;9	1;2;3;4;5;6;7;8;14	12	8;14	15
521	1913-1914	35.519-35.539	PER1A_ARMRU	Peroxidase C1A OS=Armoracia rusticana GN=PRXC1A PE=1 SV=2	R.LY{NFS}NTGLPDPTL{NTT}YLQTLR.G		37.03	1387.9752(3+)	1321.702(2+)	1423.2595(2+)	4;5;7;9	1;2;3;4;5;6;7;8;14	12	8;14	16
532	1942	36.008	PER1A_ARMRU	Peroxidase C1A OS=Armoracia rusticana GN=PRXC1A PE=1 SV=2	R.LY{NFS}NTGLPDPTL{NTT}YLQTLR.G		39.9512	1271.2445(3+)	1321.6966(2+)	1423.2399(2+)	7;9;11;13	1;3;4;5;6;7;8;9;10;12;14	2;12	14	18
533	1943	36.029	PER1A_ARMRU	Peroxidase C1A OS=Armoracia rusticana GN=PRXC1A PE=1 SV=2	R.LY{NFS}NTGLPDPTL{NTT}YLQTLR.G		43.2573	1906.8265(2+)	1321.6991(2+)	1423.2391(2+)	6;7;8;9;11;14	1;2;3;4;5;6;7;9;10;14	12	8	18
121	1013-1014	20.241-20.261	PER1A_ARMRU	Peroxidase C1A OS=Armoracia rusticana GN=PRXC1A PE=1 SV=2	R.[M]G{NIT}PLTGTQGQIR.L	Oxidation (M);	23.5888	876.401(3+)	801.9264(2+)#	903.466(2+)	3;4;5	1;3;4;5;10	9	7	10
176	1147	22.446	PER1A_ARMRU	Peroxidase C1A OS=Armoracia rusticana GN=PRXC1A PE=1 SV=2	R.MG{NIT}PLTGTQGQIR.L		29.9385	871.0747(3+)	793.9255(2+)	895.4678(2+)	3;4;5;7;8;12	3;4;5;6;7;8;10;11			14
178	1152	22.528	PER1A_ARMRU	Peroxidase C1A OS=Armoracia rusticana GN=PRXC1A PE=1 SV=2	R.MG{NIT}PLTGTQGQIR.L		22.8982	827.0604(3+)	793.9341(2+)#	895.4738(2+)	3;4;5	1;2;3;4;6;10			9
183	1164	22.732	PER1A_ARMRU	Peroxidase C1A OS=Armoracia rusticana GN=PRXC1A PE=1 SV=2	R.[M]G{NIT}PLTGTQGQIR.L	Oxidation (M);	63.9007	1314.105(2+)	801.9213(2+)	903.468(2+)	3;4;5;7	1;2;4;5;6;7;8;10;11;12			14
184	1165	22.752	PER1A_ARMRU	Peroxidase C1A OS=Armoracia rusticana GN=PRXC1A PE=1 SV=2	R.[M]G{NIT}PLTGTQGQIR.L	Oxidation (M);	57.8758	876.4135(3+)	801.924(2+)	903.4656(2+)	3;4;5	1;2;4;5;7;8;10;11		10	12
188	1172-1173	22.874-22.895	PER1A_ARMRU	Peroxidase C1A OS=Armoracia rusticana GN=PRXC1A PE=1 SV=2	R.[M]G{NIT}PLTGTQGQIR.L	Oxidation (M);	40.4534	1248.0937(2+)	801.9255(2+)	903.455(2+)	3;4;5	1;4;5;7;8;10;11	9	10	12
219	1240	24.028	PER1A_ARMRU	Peroxidase C1A OS=Armoracia rusticana GN=PRXC1A PE=1 SV=2	R.MG{NIT}PLTGTQGQIR.L		21.4106	1005.4166(3+)	793.9274(2+)#	895.467(2+)	3;4;5;12	1;3;4;5;7;10;11			11
254	1312	25.273	PER1A_ARMRU	Peroxidase C1A OS=Armoracia rusticana GN=PRXC1A PE=1 SV=2	R.MG{NIT}PLTGTQGQIR.L		69.4175	1379.1577(2+)	793.9232(2+)	895.4792(2+)	3;4;5;12	1;2;3;4;5;6;7;8;10;11			14
257	1318-1321	25.375-25.436	PER1A_ARMRU	Peroxidase C1A OS=Armoracia rusticana GN=PRXC1A PE=1 SV=2	R.MG{NIT}PLTGTQGQIR.L		68.8453	1306.0624(2+)	793.9283(2+)	895.4675(2+)	3;4;5;7;8;12	1;2;3;4;5;6;7;8;10;11;12			17
259	1324	25.477	PER1A_ARMRU	Peroxidase C1A OS=Armoracia rusticana GN=PRXC1A PE=1 SV=2	R.MG{NIT}PLTGTQGQIR.L		26.7913	878.4025(3+)	793.9164(2+)	895.4734(2+)	4;5	3;4;6;7;8;10		10;14	10
260	1325	25.497	PER1A_ARMRU	Peroxidase C1A OS=Armoracia rusticana GN=PRXC1A PE=1 SV=2	R.MG{NIT}PLTGTQGQIR.L		69.3631	871.0773(3+)	793.9271(2+)	895.471(2+)	3;4;5;8;12	1;2;3;4;5;6;7;8;9;10;11	12	10	18
262	1330	25.579	PER1A_ARMRU	Peroxidase C1A OS=Armoracia rusticana GN=PRXC1A PE=1 SV=2	R.MG{NIT}PLTGTQGQIR.L		73.7885	1240.0792(2+)	793.9337(2+)	895.4705(2+)	3;4;5;7;8;12	1;2;3;4;5;6;7;8;10;11;12			17
263	1331	25.6	PER1A_ARMRU	Peroxidase C1A OS=Armoracia rusticana GN=PRXC1A PE=1 SV=2	R.MG{NIT}PLTGTQGQIR.L		63.6481	827.0654(3+)	793.9228(2+)	895.47(2+)	3;4;5;12	1;2;3;4;6;7;8;10;11	12	10	15
267	1338-1339	25.722-25.742	PER1A_ARMRU	Peroxidase C1A OS=Armoracia rusticana GN=PRXC1A PE=1 SV=2	R.MG{NIT}PLTGTQGQIR.L		56.8041	1235.0099(2+)	793.9303(2+)	895.4684(2+)	3;4;5;12	1;2;3;4;5;6;7;8;10;11			14
280	1366	26.201	PER1A_ARMRU	Peroxidase C1A OS=Armoracia rusticana GN=PRXC1A PE=1 SV=2	R.MG{NIT}PLTGT[Q]GQIR.L	Deamidated (NQ);	71.252	1306.6048(2+)	794.4111(2+)	895.9558(2+)	3;4;5;8;12	1;2;3;5;7;8;10;11;12			14
295	1396-1397	26.712-26.733	PER1A_ARMRU	Peroxidase C1A OS=Armoracia rusticana GN=PRXC1A PE=1 SV=2	R.MG{NIT}PLTGTQGQIR.L		29.5097	1507.6134(2+)	793.9117(2+)	895.4682(2+)	4;5;12	3;4;5;6;7;8;10;11		9;14	13
315	1438	27.437	PER1A_ARMRU	Peroxidase C1A OS=Armoracia rusticana GN=PRXC1A PE=1 SV=2	R.MG{NIT}PLTGTQGQIR.L		42.0962	1508.116(2+)	793.9238(2+)	895.4641(2+)	4;5;12	1;2;3;4;5;6;7;8;10;11		9	14
316	1439	27.457	PER1A_ARMRU	Peroxidase C1A OS=Armoracia rusticana GN=PRXC1A PE=1 SV=2	R.MG{NIT}PLTGTQGQIR.L		53.8554	1005.7483(3+)	793.9162(2+)	895.4754(2+)	3;4;5;7;12	1;3;4;6;7;8;10;11	3	10	15
26	810	16.771	PER1A_ARMRU	Peroxidase C1A OS=Armoracia rusticana GN=PRXC1A PE=1 SV=2	R.NVGL{NR.S}		10.8444	921.9083(2+)	672.3807(1+)	438.2364(2+)	1;2;3;4;5	4			6
28	815	16.853	PER1A_ARMRU	Peroxidase C1A OS=Armoracia rusticana GN=PRXC1A PE=1 SV=2	R.NVGL{NR.S}		2.96509	848.8639(2+)	672.3854(1+)	438.244(2+)	1;2;3;4;5	1;4			7
29	816	16.873	PER1A_ARMRU	Peroxidase C1A OS=Armoracia rusticana GN=PRXC1A PE=1 SV=2	R.NVGL{NR.S}		12.3591	1002.9205(2+)	672.3861(1+)	438.2293(2+)	1;2;3;4;5	1;4			7
30	817-822	16.894-16.975	PER1A_ARMRU	Peroxidase C1A OS=Armoracia rusticana GN=PRXC1A PE=1 SV=2	R.NVGL{NR.S}		5.06181	855.8658(2+)	672.3859(1+)	438.235(2+)	2;3;4	1;4		2	6
31	823	16.995	PER1A_ARMRU	Peroxidase C1A OS=Armoracia rusticana GN=PRXC1A PE=1 SV=2	R.NVGL{NR.S}		16.1997	840.8778(2+)	672.3831(1+)	438.2169(2+)	1;2;3;4;5	1;4			7
32	824-825	17.015-17.036	PER1A_ARMRU	Peroxidase C1A OS=Armoracia rusticana GN=PRXC1A PE=1 SV=2	R.NVGL{NR.S}		2.36078	782.8522(2+)	672.3737(1+)	438.2468(2+)	2;3;4			2	4
34	829	17.097	PER1A_ARMRU	Peroxidase C1A OS=Armoracia rusticana GN=PRXC1A PE=1 SV=2	R.NVGL{NR.S}		4.40862	1228.8858(3+)	672.3923(1+)	875.4635(1+)	1;2;4				3
35	830-831	17.117-17.138	PER1A_ARMRU	Peroxidase C1A OS=Armoracia rusticana GN=PRXC1A PE=1 SV=2	R.NVGL{NR.S}		6.36726	957.929(2+)	672.3901(1+)	875.471(1+)	1;2;3;5	1			5
41	842-843	17.322-17.342	PER1A_ARMRU	Peroxidase C1A OS=Armoracia rusticana GN=PRXC1A PE=1 SV=2	R.NVGL{NR.S}		10.4763	848.8365(2+)	672.3837(1+)	438.2273(2+)	1;2;3;4;5	1;4			7
42	846	17.383	PER1A_ARMRU	Peroxidase C1A OS=Armoracia rusticana GN=PRXC1A PE=1 SV=2	R.NVGL{NR.S}		10.5795	912.9019(2+)	672.3847(1+)	875.4688(1+)	2;3;5	1			4
59	883	18.016	PER1A_ARMRU	Peroxidase C1A OS=Armoracia rusticana GN=PRXC1A PE=1 SV=2	R.NVGL{NR.S}		8.10793	921.9032(2+)	672.3859(1+)	875.4609(1+)	1;2;5	1;4		2	6
61	885-886	18.056-18.077	PER1A_ARMRU	Peroxidase C1A OS=Armoracia rusticana GN=PRXC1A PE=1 SV=2	R.NVGL{NR.S}		2.85445	974.3969(2+)	672.3856(1+)	875.4572(1+)	2;3	1			3
64	891-892	18.158-18.179	PER1A_ARMRU	Peroxidase C1A OS=Armoracia rusticana GN=PRXC1A PE=1 SV=2	R.NVGL{NR.S}		6.08777	846.8814(2+)	672.3759(1+)	438.2132(2+)	1;2	1			3
96	958-959	19.302-19.322	PER1A_ARMRU	Peroxidase C1A OS=Armoracia rusticana GN=PRXC1A PE=1 SV=2	R.NVGL{NR.S}		5.40477	921.8859(2+)	672.3567(1+)	875.4467(1+)	1;2	1	3		4
106	981	19.689	PER1A_ARMRU	Peroxidase C1A OS=Armoracia rusticana GN=PRXC1A PE=1 SV=2	R.NVGL{NR.S}		3.87321	979.4(2+)	672.3804(1+)	438.2408(2+)	1;2	1			3
749	2912-2913	49.48-49.5	PER1A_ARMRU	Peroxidase C1A OS=Armoracia rusticana GN=PRXC1A PE=1 SV=2	R.NVGL{NR.S}		9.2614	921.9097(2+)	672.398(1+)	875.4606(1+)	1;2;5				3
428	1699-1700	31.866-31.886	PER1A_ARMRU	Peroxidase C1A OS=Armoracia rusticana GN=PRXC1A PE=1 SV=2	R.NVGL{NRS}SDLVALSGGHTFGK[N][Q][C]R.F	2Deamidated (NQ);Carbamidomethyl (C);	5.9253	966.9204(4+)	897.8372(3+)	1447.705(2+)	10;16	13	19		4
549	1978-1984	36.621-36.723	PER1A_ARMRU	Peroxidase C1A OS=Armoracia rusticana GN=PRXC1A PE=1 SV=2	R.SFA{NST}QTFF[N]AFVEAMDR.M	Deamidated (NQ);	42.956	1677.6882(2+)	1092.5088(2+)	1194.0405(2+)	10	1;2;3;4;5;6;7;8;9;10;11;12;14		11	15
551	1980-1981	36.662-36.682	PER1A_ARMRU	Peroxidase C1A OS=Armoracia rusticana GN=PRXC1A PE=1 SV=2	R.SFA{NST}QTFF[N]AFVEAMDR.M	Deamidated (NQ);	75.792	1118.811(3+)	1092.4996(2+)	1194.0462(2+)	5;7;8;9;10	1;2;3;4;5;6;7;8;9;10;11;12;13;14;15		10	21
584	2059	37.968	PER1A_ARMRU	Peroxidase C1A OS=Armoracia rusticana GN=PRXC1A PE=1 SV=2	R.SFA{NST}QTFFNAFVEA[M]DR.M	Oxidation (M);	48.1172	1685.1808(2+)	1100.0043(2+)	1201.5486(2+)	7;10;12;13;14	1;3;4;5;6;7;8;9;10;11;12;13;15			18
585	2060	37.989	PER1A_ARMRU	Peroxidase C1A OS=Armoracia rusticana GN=PRXC1A PE=1 SV=2	R.SFA{NST}QTFFNAFVEA[M]DR.M	Oxidation (M);	44.1009	1131.1406(3+)	1100.012(2+)#	1201.5517(2+)	4;7	1;2;3;4;5;6;7;8;9			11
587	2065	38.071	PER1A_ARMRU	Peroxidase C1A OS=Armoracia rusticana GN=PRXC1A PE=1 SV=2	R.SFA{NST}QTFFNAFVEA[M]DR.M	Oxidation (M);	73.587	1069.7949(3+)	1099.9941(2+)	1201.5512(2+)	2;4;6;7;8;12;13	1;2;3;4;5;6;7;8;9;10;11;12			19
589	2067-2068	38.111-38.132	PER1A_ARMRU	Peroxidase C1A OS=Armoracia rusticana GN=PRXC1A PE=1 SV=2	R.SFA{NST}QTFFNAFVEA[M]DR.M	Oxidation (M);	53.4182	1258.1878(3+)	1100.0066(2+)	1201.5681(2+)	2;7;13	1;2;3;4;5;6;7;8;9;10;11;12	11	5	17
590	2071	38.173	PER1A_ARMRU	Peroxidase C1A OS=Armoracia rusticana GN=PRXC1A PE=1 SV=2	R.SFA{NST}QTFFNAFVEA[M]DR.M	Oxidation (M);	74.3916	1123.8082(3+)	1099.9962(2+)	1201.5452(2+)	5;7;8;9;10;13;14	1;2;3;4;5;6;7;8;9;10;11;12;13;14;15		15	23
596	2085-2086	38.418-38.438	PER1A_ARMRU	Peroxidase C1A OS=Armoracia rusticana GN=PRXC1A PE=1 SV=2	R.SFA{NST}QTFFNAFVEAMDR.M		65.6622	1118.4783(3+)	1091.9989(2+)	1193.5435(2+)	2;3;4;7;12	1;2;3;4;5;6;7;8;9;10;11;12	11		18
676	2290-2291	41.707-41.727	PER1A_ARMRU	Peroxidase C1A OS=Armoracia rusticana GN=PRXC1A PE=1 SV=2	R.SFA{NST}QTFFNAFVEAMDR.M		79.7079	1118.4877(3+)	1092.0144(2+)	1193.5608(2+)	2;3;5;6;7;12	1;2;3;4;5;6;7;8;9;11;12			17
691	2395-2396	43.082-43.102	PER1A_ARMRU	Peroxidase C1A OS=Armoracia rusticana GN=PRXC1A PE=1 SV=2	R.SFA{NST}QTFFNAFVEAMDR.M		46.2588	1677.2123(2+)	1092.0109(2+)	1193.5619(2+)	6	1;2;3;4;5;6;7;9;10;12			11
699	2431	43.613	PER1A_ARMRU	Peroxidase C1A OS=Armoracia rusticana GN=PRXC1A PE=1 SV=2	R.SFA{NST}QTFFNAFVEAMDR.M		45.0929	1676.6356(2+)	1092.0048(2+)	1193.5369(2+)	12;13;14	1;2;3;4;5;6;7;8;9;10;11;12;13;15	11		18
701	2433-2434	43.654-43.674	PER1A_ARMRU	Peroxidase C1A OS=Armoracia rusticana GN=PRXC1A PE=1 SV=2	R.SFA{NST}QTFFNAFVEAMDR.M		79.5817	1064.4605(3+)	1092.0126(2+)	1193.5498(2+)	5;7;8;9;10;12;14	1;2;3;4;5;6;7;8;9;10;11;12;13;14;15	11		23
702	2437	43.715	PER1A_ARMRU	Peroxidase C1A OS=Armoracia rusticana GN=PRXC1A PE=1 SV=2	R.SFA{NST}QTFFNAFVEAMDR.M		78.6883	1118.4539(3+)	1092.0077(2+)	1193.549(2+)	5;7;8;9;10;12;14	1;2;3;4;5;6;7;8;9;10;11;12;13;14;15	11		23
706	2444	43.838	PER1A_ARMRU	Peroxidase C1A OS=Armoracia rusticana GN=PRXC1A PE=1 SV=2	R.SFA{NST}QTFFNAFVEAMDR.M		66.5481	1676.3131(5+)	1092.0041(2+)	1193.5386(2+)	9;12;13;14	1;2;3;4;5;6;7;8;9;10;11;12;13;14;15			19
708	2449	43.92	PER1A_ARMRU	Peroxidase C1A OS=Armoracia rusticana GN=PRXC1A PE=1 SV=2	R.SFA{NST}QTFFNAFVEAMDR.M		43.2037	1604.165(2+)	1092.0115(2+)	1193.5446(2+)	5;6;7;8;9	1;2;3;4;5;6;7;8;9;10;11;12;13	11		19
710	2455	44.022	PER1A_ARMRU	Peroxidase C1A OS=Armoracia rusticana GN=PRXC1A PE=1 SV=2	R.SFA{NST}QTFFNAFVEAMDR.M		60.7118	1252.8164(3+)	1091.9941(2+)	1193.5423(2+)	5;7;9;12	1;2;3;4;5;6;7;8;9;10;11;12;13;14;15		3	20
716	2473	44.298	PER1A_ARMRU	Peroxidase C1A OS=Armoracia rusticana GN=PRXC1A PE=1 SV=2	R.SFA{NST}QTFFNAFVEAMDR.M		51.3922	1677.1841(2+)	1092.003(2+)	1193.5409(2+)	5;6;9	1;2;3;4;5;6;7;8;9;10;11;12			15
717	2474	44.319	PER1A_ARMRU	Peroxidase C1A OS=Armoracia rusticana GN=PRXC1A PE=1 SV=2	R.SFA{NST}QTFFNAFVEAMDR.M		64.7304	1252.8186(3+)	1092.0075(2+)	1193.5485(2+)	5;6;8	1;2;3;4;5;6;7;8;9;10;11;12		3	16
719	2480	44.42	PER1A_ARMRU	Peroxidase C1A OS=Armoracia rusticana GN=PRXC1A PE=1 SV=2	R.SFA{NST}QTFFNAFVEAMDR.M		73.1104	1118.4801(3+)	1092.0081(2+)	1193.55(2+)	2;5	1;2;3;4;5;6;7;8;9;11;12;14	11		15
720	2481	44.441	PER1A_ARMRU	Peroxidase C1A OS=Armoracia rusticana GN=PRXC1A PE=1 SV=2	R.SFA{NST}QTFFNAFVEAMDR.M		34.0956	1879.184(2+)	1092.022(2+)	1193.556(2+)	5;6	1;2;3;4;5;6;7;8;9;10;11;12		3	15
731	2514	44.962	PER1A_ARMRU	Peroxidase C1A OS=Armoracia rusticana GN=PRXC1A PE=1 SV=2	R.SFA{NST}[Q]TFFNAFVEAMDR.M	Deamidated (NQ);	55.022	1677.2345(2+)	1092.5005(2+)	1194.0613(2+)	5;6	1;2;3;4;5;6;7;8;9;10;11			13
733	2519	45.044	PER1A_ARMRU	Peroxidase C1A OS=Armoracia rusticana GN=PRXC1A PE=1 SV=2	R.SFA{NST}[Q]TFFNAFVEAMDR.M	Deamidated (NQ);	84.3042	1118.8274(3+)	1092.5299(2+)	1194.0518(2+)	2;5;8	1;2;3;4;5;6;7;8;9;10;11;12			15
743	2619-2620	46.266-46.287	PER1A_ARMRU	Peroxidase C1A OS=Armoracia rusticana GN=PRXC1A PE=1 SV=2	R.SFA{NST}QTFFNAFVEAMDR.M		81.9633	1156.8253(3+)	1092.0009(2+)	1193.5598(2+)	2;5;6;9;10	1;2;3;4;5;6;7;8;9;10;11;12	11		18
